# Supplementary material for: Anti-Programmed Cell Death-1 Antibody and Dasatinib Combination Therapy Exhibits Efficacy in Metastatic Colorectal Cancer Mouse Models
Source: Cancers (Basel). 2022 Dec 13;14(24):6146. doi: 10.3390/cancers14246146 (PMC9776338; doi:10.3390/cancers14246146)
Supplement: Supplementary file 1 [file cancers-14-06146-s001.zip]

Archive with 4 entries (4 files):
- Data S1.xlsx
- Data S2.xlsx
- File S1.pdf
- Supplemnetary figures and tables.pdf
