# Supplementary material for: Anti-Programmed Cell Death-1 Antibody and Dasatinib Combination Therapy Exhibits Efficacy in Metastatic Colorectal Cancer Mouse Models
Source: Cancers (Basel). 2022 Dec 13;14(24):6146. doi: 10.3390/cancers14246146 (PMC9776338; doi:10.3390/cancers14246146)
Supplement: Supplementary file 1 [file cancers-14-06146-s001.zip › Data S1.xlsx]

## Sheet: IRDOT_2_9_Q_1_gsea_report_for_P
NAME	GS<br> follow link to MSigDB	GS DETAILS	SIZE	ES	NES	NOM p-val	FDR q-val	FWER p-val	RANK AT MAX	LEADING EDGE
NABA_COLLAGENS	NABA_COLLAGENS	Details ...	40	0.640457	2.31751	0	0	0	2159	tags=50%, list=14%, signal=58%
REACTOME_ECM_PROTEOGLYCANS	REACTOME_ECM_PROTEOGLYCANS	Details ...	71	0.564685	2.28323	0	0.000673302	0.001	2264	tags=41%, list=15%, signal=48%
NABA_CORE_MATRISOME	NABA_CORE_MATRISOME	Details ...	233	0.464739	2.2528	0	0.000448868	0.001	2248	tags=34%, list=15%, signal=39%
REACTOME_COLLAGEN_CHAIN_TRIMERIZATION	REACTOME_COLLAGEN_CHAIN_TRIMERIZATION	Details ...	40	0.640457	2.2433	0	0.000674092	0.002	2159	tags=50%, list=14%, signal=58%
NABA_BASEMENT_MEMBRANES	NABA_BASEMENT_MEMBRANES	Details ...	38	0.636158	2.23072	0	0.000539274	0.002	1907	tags=50%, list=13%, signal=57%
KEGG_ECM_RECEPTOR_INTERACTION	KEGG_ECM_RECEPTOR_INTERACTION	Details ...	82	0.516011	2.11897	0	0.00683377	0.03	1733	tags=34%, list=11%, signal=38%
REACTOME_FOXO_MEDIATED_TRANSCRIPTION_OF_CELL_CYCLE_GENES	REACTOME_FOXO_MEDIATED_TRANSCRIPTION_OF_CELL_CYCLE_GENES	Details ...	16	0.712066	2.04991	0	0.0126609	0.06	2908	tags=69%, list=19%, signal=85%
PID_SYNDECAN_1_PATHWAY	PID_SYNDECAN_1_PATHWAY	Details ...	43	0.558948	2.0118	0	0.0186795	0.104	1907	tags=40%, list=13%, signal=45%
REACTOME_COLLAGEN_BIOSYNTHESIS_AND_MODIFYING_ENZYMES	REACTOME_COLLAGEN_BIOSYNTHESIS_AND_MODIFYING_ENZYMES	Details ...	63	0.50502	2.00561	0	0.0185464	0.115	2946	tags=44%, list=20%, signal=55%
REACTOME_ELASTIC_FIBRE_FORMATION	REACTOME_ELASTIC_FIBRE_FORMATION	Details ...	42	0.535815	1.99093	0	0.0208896	0.143	2532	tags=43%, list=17%, signal=51%
REACTOME_NCAM_SIGNALING_FOR_NEURITE_OUT_GROWTH	REACTOME_NCAM_SIGNALING_FOR_NEURITE_OUT_GROWTH	Details ...	61	0.49391	1.95203	0	0.031504	0.217	1907	tags=31%, list=13%, signal=36%
REACTOME_TRANSCRIPTIONAL_REGULATION_OF_PLURIPOTENT_STEM_CELLS	REACTOME_TRANSCRIPTIONAL_REGULATION_OF_PLURIPOTENT_STEM_CELLS	Details ...	25	0.576386	1.9292	0	0.0394064	0.292	954	tags=24%, list=6%, signal=26%
REACTOME_NCAM1_INTERACTIONS	REACTOME_NCAM1_INTERACTIONS	Details ...	40	0.53209	1.92538	0	0.0380158	0.304	1558	tags=33%, list=10%, signal=36%
REACTOME_DEGRADATION_OF_THE_EXTRACELLULAR_MATRIX	REACTOME_DEGRADATION_OF_THE_EXTRACELLULAR_MATRIX	Details ...	120	0.435225	1.92467	0	0.0354953	0.306	2189	tags=38%, list=14%, signal=44%
PID_INTEGRIN1_PATHWAY	PID_INTEGRIN1_PATHWAY	Details ...	66	0.47761	1.91574	0	0.036586	0.335	1907	tags=33%, list=13%, signal=38%
NABA_ECM_GLYCOPROTEINS	NABA_ECM_GLYCOPROTEINS	Details ...	165	0.407498	1.91037	0	0.0356706	0.344	1733	tags=26%, list=11%, signal=29%
PID_BETA_CATENIN_DEG_PATHWAY	PID_BETA_CATENIN_DEG_PATHWAY	Details ...	16	0.641877	1.89474	0.00290698	0.0399746	0.402	3616	tags=56%, list=24%, signal=74%
REACTOME_INTEGRIN_CELL_SURFACE_INTERACTIONS	REACTOME_INTEGRIN_CELL_SURFACE_INTERACTIONS	Details ...	80	0.457837	1.88963	0	0.0400274	0.42	1558	tags=29%, list=10%, signal=32%
NABA_PROTEOGLYCANS	NABA_PROTEOGLYCANS	Details ...	28	0.566815	1.87484	0.00309598	0.0446904	0.464	2397	tags=39%, list=16%, signal=47%
PID_INTEGRIN_A9B1_PATHWAY	PID_INTEGRIN_A9B1_PATHWAY	Details ...	24	0.602593	1.87368	0	0.0432815	0.472	1378	tags=25%, list=9%, signal=27%
REACTOME_EXTRACELLULAR_MATRIX_ORGANIZATION	REACTOME_EXTRACELLULAR_MATRIX_ORGANIZATION		271	0.380029	1.8727	0	0.0416017	0.476	2264	tags=32%, list=15%, signal=38%
REACTOME_CA2PLUS_PATHWAY	REACTOME_CA2PLUS_PATHWAY		54	0.480762	1.86254	0	0.0436075	0.508	2096	tags=37%, list=14%, signal=43%
BIOCARTA_ALK_PATHWAY	BIOCARTA_ALK_PATHWAY		35	0.530577	1.85095	0	0.0468802	0.553	3080	tags=51%, list=20%, signal=64%
BIOCARTA_MEF2D_PATHWAY	BIOCARTA_MEF2D_PATHWAY		15	0.664221	1.85008	0.00527705	0.0453255	0.557	4072	tags=73%, list=27%, signal=100%
REACTOME_CONSTITUTIVE_SIGNALING_BY_AKT1_E17K_IN_CANCER	REACTOME_CONSTITUTIVE_SIGNALING_BY_AKT1_E17K_IN_CANCER		26	0.581431	1.8443	0	0.0459225	0.574	2823	tags=42%, list=19%, signal=52%
REACTOME_ANCHORING_FIBRIL_FORMATION	REACTOME_ANCHORING_FIBRIL_FORMATION		15	0.645549	1.84383	0.00503778	0.044425	0.576	3241	tags=67%, list=21%, signal=85%
PID_WNT_CANONICAL_PATHWAY	PID_WNT_CANONICAL_PATHWAY		19	0.619642	1.82641	0.00564972	0.0516301	0.648	4016	tags=68%, list=27%, signal=93%
REACTOME_CROSSLINKING_OF_COLLAGEN_FIBRILS	REACTOME_CROSSLINKING_OF_COLLAGEN_FIBRILS		18	0.601577	1.80909	0.00837989	0.0583905	0.702	3241	tags=56%, list=21%, signal=71%
REACTOME_MOLECULES_ASSOCIATED_WITH_ELASTIC_FIBRES	REACTOME_MOLECULES_ASSOCIATED_WITH_ELASTIC_FIBRES		35	0.516842	1.79873	0	0.0625095	0.747	3003	tags=43%, list=20%, signal=53%
PID_AVB3_INTEGRIN_PATHWAY	PID_AVB3_INTEGRIN_PATHWAY		72	0.450068	1.79438	0	0.0633381	0.761	1907	tags=28%, list=13%, signal=32%
PID_BMP_PATHWAY	PID_BMP_PATHWAY		39	0.505531	1.7916	0	0.0630074	0.769	2908	tags=41%, list=19%, signal=51%
REACTOME_LAMININ_INTERACTIONS	REACTOME_LAMININ_INTERACTIONS		30	0.531692	1.7867	0	0.0637519	0.78	3090	tags=60%, list=20%, signal=75%
REACTOME_COLLAGEN_DEGRADATION	REACTOME_COLLAGEN_DEGRADATION		58	0.455228	1.77677	0.0077821	0.0674282	0.817	1907	tags=38%, list=13%, signal=43%
REACTOME_PI_3K_CASCADE:FGFR1	REACTOME_PI_3K_CASCADE:FGFR1		16	0.606934	1.77071	0.0229226	0.0689813	0.831	2110	tags=44%, list=14%, signal=51%
REACTOME_P130CAS_LINKAGE_TO_MAPK_SIGNALING_FOR_INTEGRINS	REACTOME_P130CAS_LINKAGE_TO_MAPK_SIGNALING_FOR_INTEGRINS		15	0.621069	1.76103	0.00884956	0.0727899	0.864	229	tags=13%, list=2%, signal=14%
REACTOME_FOXO_MEDIATED_TRANSCRIPTION_OF_OXIDATIVE_STRESS_METABOLIC_AND_NEURONAL_GENES	REACTOME_FOXO_MEDIATED_TRANSCRIPTION_OF_OXIDATIVE_STRESS_METABOLIC_AND_NEURONAL_GENES		28	0.539793	1.75867	0.00600601	0.0721646	0.869	2236	tags=46%, list=15%, signal=54%
REACTOME_MET_ACTIVATES_PTK2_SIGNALING	REACTOME_MET_ACTIVATES_PTK2_SIGNALING		30	0.514684	1.73572	0	0.083757	0.912	3241	tags=53%, list=21%, signal=68%
KEGG_HEDGEHOG_SIGNALING_PATHWAY	KEGG_HEDGEHOG_SIGNALING_PATHWAY		50	0.4627	1.73474	0	0.0823201	0.914	1132	tags=24%, list=7%, signal=26%
KEGG_BASAL_CELL_CARCINOMA	KEGG_BASAL_CELL_CARCINOMA		50	0.45957	1.73226	0	0.0822213	0.917	2638	tags=40%, list=17%, signal=48%
BIOCARTA_PITX2_PATHWAY	BIOCARTA_PITX2_PATHWAY		16	0.590072	1.72627	0.0137363	0.084012	0.924	4017	tags=63%, list=27%, signal=85%
REACTOME_FOXO_MEDIATED_TRANSCRIPTION	REACTOME_FOXO_MEDIATED_TRANSCRIPTION		63	0.423138	1.70815	0.00757576	0.0946555	0.945	2241	tags=37%, list=15%, signal=43%
REACTOME_COLLAGEN_FORMATION	REACTOME_COLLAGEN_FORMATION		83	0.409376	1.70787	0	0.0926277	0.945	2504	tags=39%, list=17%, signal=46%
REACTOME_ASSEMBLY_OF_COLLAGEN_FIBRILS_AND_OTHER_MULTIMERIC_STRUCTURES	REACTOME_ASSEMBLY_OF_COLLAGEN_FIBRILS_AND_OTHER_MULTIMERIC_STRUCTURES		56	0.437905	1.70601	0	0.0920391	0.948	3090	tags=48%, list=20%, signal=60%
KEGG_FOCAL_ADHESION	KEGG_FOCAL_ADHESION		191	0.366113	1.70333	0	0.0920707	0.951	3090	tags=36%, list=20%, signal=45%
REACTOME_SIGNALING_BY_FGFR1	REACTOME_SIGNALING_BY_FGFR1		42	0.461621	1.69195	0.00657895	0.0997765	0.973	2259	tags=36%, list=15%, signal=42%
REACTOME_SIGNALING_BY_PDGF	REACTOME_SIGNALING_BY_PDGF		57	0.434133	1.68167	0.00738007	0.10605	0.983	2137	tags=37%, list=14%, signal=43%
REACTOME_DOWNREGULATION_OF_SMAD2_3:SMAD4_TRANSCRIPTIONAL_ACTIVITY	REACTOME_DOWNREGULATION_OF_SMAD2_3:SMAD4_TRANSCRIPTIONAL_ACTIVITY		21	0.549885	1.66807	0.00569801	0.115714	0.989	4631	tags=71%, list=31%, signal=103%
REACTOME_REGULATION_OF_PTEN_GENE_TRANSCRIPTION	REACTOME_REGULATION_OF_PTEN_GENE_TRANSCRIPTION		58	0.422488	1.66789	0	0.113414	0.989	3813	tags=47%, list=25%, signal=62%
REACTOME_MYOGENESIS	REACTOME_MYOGENESIS		25	0.513921	1.65833	0.00609756	0.119912	0.992	2859	tags=44%, list=19%, signal=54%
REACTOME_NOTCH_HLH_TRANSCRIPTION_PATHWAY	REACTOME_NOTCH_HLH_TRANSCRIPTION_PATHWAY		26	0.513397	1.65318	0.0205882	0.122625	0.994	2533	tags=38%, list=17%, signal=46%
REACTOME_PHASE_2_PLATEAU_PHASE	REACTOME_PHASE_2_PLATEAU_PHASE		20	0.550202	1.65097	0.0222841	0.122296	0.995	1541	tags=30%, list=10%, signal=33%
REACTOME_DIGESTION_AND_ABSORPTION	REACTOME_DIGESTION_AND_ABSORPTION		18	0.544546	1.645	0.0141643	0.125625	0.998	2179	tags=28%, list=14%, signal=32%
REACTOME_SYNTHESIS_OF_LEUKOTRIENES_LT_AND_EOXINS_EX	REACTOME_SYNTHESIS_OF_LEUKOTRIENES_LT_AND_EOXINS_EX		20	0.541508	1.64305	0.00877193	0.12494	0.999	1374	tags=35%, list=9%, signal=38%
REACTOME_NEGATIVE_REGULATION_OF_FGFR1_SIGNALING	REACTOME_NEGATIVE_REGULATION_OF_FGFR1_SIGNALING		25	0.514752	1.64143	0.0116618	0.124167	1	2110	tags=28%, list=14%, signal=32%
REACTOME_MET_PROMOTES_CELL_MOTILITY	REACTOME_MET_PROMOTES_CELL_MOTILITY		41	0.44758	1.63512	0.00961539	0.128153	1	3241	tags=44%, list=21%, signal=56%
KEGG_ARRHYTHMOGENIC_RIGHT_VENTRICULAR_CARDIOMYOPATHY_ARVC	KEGG_ARRHYTHMOGENIC_RIGHT_VENTRICULAR_CARDIOMYOPATHY_ARVC		66	0.403241	1.63269	0.00393701	0.128083	1	2986	tags=30%, list=20%, signal=38%
BIOCARTA_ARENRF2_PATHWAY	BIOCARTA_ARENRF2_PATHWAY		18	0.552615	1.63163	0.0195531	0.126801	1	3232	tags=39%, list=21%, signal=49%
PID_SYNDECAN_2_PATHWAY	PID_SYNDECAN_2_PATHWAY		32	0.475043	1.61574	0.0123457	0.140563	1	1706	tags=31%, list=11%, signal=35%
REACTOME_SYNTHESIS_OF_PIPS_AT_THE_GOLGI_MEMBRANE	REACTOME_SYNTHESIS_OF_PIPS_AT_THE_GOLGI_MEMBRANE		17	0.563955	1.61379	0.026738	0.140744	1	3824	tags=53%, list=25%, signal=71%
REACTOME_NON_INTEGRIN_MEMBRANE_ECM_INTERACTIONS	REACTOME_NON_INTEGRIN_MEMBRANE_ECM_INTERACTIONS		59	0.416113	1.60799	0.00346021	0.144409	1	3241	tags=51%, list=21%, signal=64%
BIOCARTA_PTEN_PATHWAY	BIOCARTA_PTEN_PATHWAY		18	0.554564	1.6041	0.0166205	0.146222	1	3531	tags=50%, list=23%, signal=65%
REACTOME_HDMS_DEMETHYLATE_HISTONES	REACTOME_HDMS_DEMETHYLATE_HISTONES		20	0.527832	1.59928	0.0431035	0.149823	1	2410	tags=55%, list=16%, signal=65%
REACTOME_GRB2:SOS_PROVIDES_LINKAGE_TO_MAPK_SIGNALING_FOR_INTEGRINS	REACTOME_GRB2:SOS_PROVIDES_LINKAGE_TO_MAPK_SIGNALING_FOR_INTEGRINS		15	0.563433	1.59811	0.0284974	0.148726	1	229	tags=13%, list=2%, signal=14%
PID_NCADHERIN_PATHWAY	PID_NCADHERIN_PATHWAY		31	0.467333	1.59592	0.0125392	0.148605	1	2859	tags=29%, list=19%, signal=36%
REACTOME_XENOBIOTICS	REACTOME_XENOBIOTICS		17	0.540331	1.59545	0.026738	0.146758	1	1619	tags=35%, list=11%, signal=39%
PID_PDGFRA_PATHWAY	PID_PDGFRA_PATHWAY		22	0.508134	1.59257	0.0258621	0.147141	1	3086	tags=45%, list=20%, signal=57%
REACTOME_SUMOYLATION_OF_TRANSCRIPTION_COFACTORS	REACTOME_SUMOYLATION_OF_TRANSCRIPTION_COFACTORS		41	0.441676	1.59251	0.0133333	0.145067	1	2643	tags=34%, list=17%, signal=41%
REACTOME_O_GLYCOSYLATION_OF_TSR_DOMAIN_CONTAINING_PROTEINS	REACTOME_O_GLYCOSYLATION_OF_TSR_DOMAIN_CONTAINING_PROTEINS		36	0.455081	1.59043	0.0166667	0.14524	1	3635	tags=58%, list=24%, signal=77%
BIOCARTA_PDZS_PATHWAY	BIOCARTA_PDZS_PATHWAY		16	0.557655	1.59041	0.0321637	0.143135	1	1874	tags=38%, list=12%, signal=43%
REACTOME_RUNX1_INTERACTS_WITH_CO_FACTORS_WHOSE_PRECISE_EFFECT_ON_RUNX1_TARGETS_IS_NOT_KNOWN	REACTOME_RUNX1_INTERACTS_WITH_CO_FACTORS_WHOSE_PRECISE_EFFECT_ON_RUNX1_TARGETS_IS_NOT_KNOWN		34	0.457282	1.57783	0.0126183	0.154812	1	3669	tags=44%, list=24%, signal=58%
BIOCARTA_HER2_PATHWAY	BIOCARTA_HER2_PATHWAY		23	0.502262	1.57543	0.01983	0.155646	1	1356	tags=26%, list=9%, signal=29%
REACTOME_ADRENALINE_NORADRENALINE_INHIBITS_INSULIN_SECRETION	REACTOME_ADRENALINE_NORADRENALINE_INHIBITS_INSULIN_SECRETION		24	0.504799	1.56846	0.0414201	0.160782	1	1968	tags=33%, list=13%, signal=38%
REACTOME_GLUTAMATE_BINDING_ACTIVATION_OF_AMPA_RECEPTORS_AND_SYNAPTIC_PLASTICITY	REACTOME_GLUTAMATE_BINDING_ACTIVATION_OF_AMPA_RECEPTORS_AND_SYNAPTIC_PLASTICITY		27	0.471809	1.56715	0.0121212	0.1602	1	942	tags=19%, list=6%, signal=20%
PID_AR_TF_PATHWAY	PID_AR_TF_PATHWAY		49	0.410485	1.56033	0.00692042	0.165764	1	2807	tags=37%, list=19%, signal=45%
KEGG_MELANOGENESIS	KEGG_MELANOGENESIS		89	0.36222	1.54847	0.00408163	0.177094	1	1855	tags=24%, list=12%, signal=27%
REACTOME_HS_GAG_BIOSYNTHESIS	REACTOME_HS_GAG_BIOSYNTHESIS		27	0.465998	1.54595	0.0271084	0.177508	1	2741	tags=44%, list=18%, signal=54%
KEGG_LONG_TERM_POTENTIATION	KEGG_LONG_TERM_POTENTIATION		60	0.389515	1.53856	0.0125786	0.184219	1	2193	tags=28%, list=15%, signal=33%
REACTOME_NEGATIVE_REGULATION_OF_MET_ACTIVITY	REACTOME_NEGATIVE_REGULATION_OF_MET_ACTIVITY		18	0.516229	1.53672	0.0516304	0.183809	1	4119	tags=67%, list=27%, signal=92%
REACTOME_REGULATION_OF_INSULIN_SECRETION	REACTOME_REGULATION_OF_INSULIN_SECRETION		68	0.384784	1.53591	0.00749064	0.18235	1	1968	tags=29%, list=13%, signal=34%
REACTOME_PI3K_AKT_SIGNALING_IN_CANCER	REACTOME_PI3K_AKT_SIGNALING_IN_CANCER		93	0.350491	1.50971	0.00763359	0.21309	1	1515	tags=26%, list=10%, signal=29%
BIOCARTA_AGR_PATHWAY	BIOCARTA_AGR_PATHWAY		29	0.446883	1.50895	0.0446429	0.211264	1	3224	tags=38%, list=21%, signal=48%
REACTOME_DISASSEMBLY_OF_THE_DESTRUCTION_COMPLEX_AND_RECRUITMENT_OF_AXIN_TO_THE_MEMBRANE	REACTOME_DISASSEMBLY_OF_THE_DESTRUCTION_COMPLEX_AND_RECRUITMENT_OF_AXIN_TO_THE_MEMBRANE		27	0.453137	1.50335	0.0474684	0.217493	1	4027	tags=48%, list=27%, signal=66%
PID_NFAT_3PATHWAY	PID_NFAT_3PATHWAY		53	0.383574	1.50266	0.0177305	0.215999	1	2210	tags=28%, list=15%, signal=33%
PID_LYMPH_ANGIOGENESIS_PATHWAY	PID_LYMPH_ANGIOGENESIS_PATHWAY		25	0.464571	1.50074	0.0402477	0.216315	1	3531	tags=48%, list=23%, signal=63%
REACTOME_SIGNALING_BY_BMP	REACTOME_SIGNALING_BY_BMP		27	0.462561	1.49902	0.0159236	0.216248	1	2346	tags=37%, list=16%, signal=44%
PID_NOTCH_PATHWAY	PID_NOTCH_PATHWAY		55	0.393063	1.49876	0.0196721	0.21408	1	3731	tags=44%, list=25%, signal=58%
REACTOME_SHC_MEDIATED_CASCADE:FGFR1	REACTOME_SHC_MEDIATED_CASCADE:FGFR1		16	0.516194	1.49289	0.0457143	0.220075	1	535	tags=25%, list=4%, signal=26%
REACTOME_HEPARAN_SULFATE_HEPARIN_HS_GAG_METABOLISM	REACTOME_HEPARAN_SULFATE_HEPARIN_HS_GAG_METABOLISM		49	0.396555	1.48515	0.0106762	0.229294	1	2800	tags=37%, list=19%, signal=45%
BIOCARTA_TGFB_PATHWAY	BIOCARTA_TGFB_PATHWAY		18	0.504194	1.48318	0.0462428	0.229942	1	3224	tags=50%, list=21%, signal=63%
REACTOME_GLUCAGON_LIKE_PEPTIDE_1_GLP1_REGULATES_INSULIN_SECRETION	REACTOME_GLUCAGON_LIKE_PEPTIDE_1_GLP1_REGULATES_INSULIN_SECRETION		36	0.415334	1.47883	0.0340557	0.234119	1	2162	tags=33%, list=14%, signal=39%
REACTOME_METABOLIC_DISORDERS_OF_BIOLOGICAL_OXIDATION_ENZYMES	REACTOME_METABOLIC_DISORDERS_OF_BIOLOGICAL_OXIDATION_ENZYMES		32	0.439392	1.47743	0.0543131	0.233862	1	2875	tags=38%, list=19%, signal=46%
REACTOME_UPTAKE_AND_ACTIONS_OF_BACTERIAL_TOXINS	REACTOME_UPTAKE_AND_ACTIONS_OF_BACTERIAL_TOXINS		27	0.453148	1.4735	0.0403727	0.237103	1	2726	tags=41%, list=18%, signal=50%
PID_ERBB1_INTERNALIZATION_PATHWAY	PID_ERBB1_INTERNALIZATION_PATHWAY		39	0.403691	1.47222	0.0376176	0.23645	1	3890	tags=46%, list=26%, signal=62%
KEGG_WNT_SIGNALING_PATHWAY	KEGG_WNT_SIGNALING_PATHWAY		136	0.324772	1.46975	0	0.237039	1	2638	tags=27%, list=17%, signal=33%
PID_WNT_NONCANONICAL_PATHWAY	PID_WNT_NONCANONICAL_PATHWAY		30	0.439947	1.46765	0.04	0.238132	1	3591	tags=43%, list=24%, signal=57%
REACTOME_CRMPS_IN_SEMA3A_SIGNALING	REACTOME_CRMPS_IN_SEMA3A_SIGNALING		16	0.514948	1.46726	0.0582011	0.236093	1	2512	tags=38%, list=17%, signal=45%
BIOCARTA_HDAC_PATHWAY	BIOCARTA_HDAC_PATHWAY		20	0.488545	1.46317	0.0553936	0.239794	1	2104	tags=40%, list=14%, signal=46%
REACTOME_SIGNALING_BY_MET	REACTOME_SIGNALING_BY_MET		76	0.365919	1.46259	0.0244898	0.23826	1	4119	tags=51%, list=27%, signal=70%
BIOCARTA_RHO_PATHWAY	BIOCARTA_RHO_PATHWAY		20	0.476618	1.45957	0.0656168	0.240668	1	3051	tags=50%, list=20%, signal=63%
REACTOME_DOWNSTREAM_SIGNALING_OF_ACTIVATED_FGFR1	REACTOME_DOWNSTREAM_SIGNALING_OF_ACTIVATED_FGFR1		26	0.447757	1.45703	0.0409357	0.242155	1	2259	tags=38%, list=15%, signal=45%
REACTOME_SIGNALING_BY_EGFR	REACTOME_SIGNALING_BY_EGFR		45	0.393166	1.45686	0.0402685	0.240093	1	4119	tags=53%, list=27%, signal=73%
REACTOME_REGULATION_OF_INSULIN_LIKE_GROWTH_FACTOR_IGF_TRANSPORT_AND_UPTAKE_BY_INSULIN_LIKE_GROWTH_FACTOR_BINDING_PROTEINS_IGFBPS	REACTOME_REGULATION_OF_INSULIN_LIKE_GROWTH_FACTOR_IGF_TRANSPORT_AND_UPTAKE_BY_INSULIN_LIKE_GROWTH_FACTOR_BINDING_PROTEINS_IGFBPS		110	0.336719	1.45204	0.0127119	0.244536	1	1454	tags=21%, list=10%, signal=23%
PID_ECADHERIN_STABILIZATION_PATHWAY	PID_ECADHERIN_STABILIZATION_PATHWAY		41	0.399261	1.45063	0.031746	0.244385	1	2968	tags=37%, list=20%, signal=45%
KEGG_OLFACTORY_TRANSDUCTION	KEGG_OLFACTORY_TRANSDUCTION		35	0.414439	1.4494	0.0332226	0.244051	1	1132	tags=20%, list=7%, signal=22%
REACTOME_SYNDECAN_INTERACTIONS	REACTOME_SYNDECAN_INTERACTIONS		27	0.449543	1.44875	0.0542169	0.242802	1	1586	tags=30%, list=10%, signal=33%
BIOCARTA_GPCR_PATHWAY	BIOCARTA_GPCR_PATHWAY		26	0.450791	1.4443	0.0502959	0.247388	1	4282	tags=65%, list=28%, signal=91%
BIOCARTA_SPRY_PATHWAY	BIOCARTA_SPRY_PATHWAY		17	0.505214	1.44235	0.0674157	0.24814	1	3224	tags=47%, list=21%, signal=60%
PID_RETINOIC_ACID_PATHWAY	PID_RETINOIC_ACID_PATHWAY		30	0.432348	1.44121	0.0353698	0.247471	1	3232	tags=43%, list=21%, signal=55%
KEGG_MTOR_SIGNALING_PATHWAY	KEGG_MTOR_SIGNALING_PATHWAY		51	0.371119	1.43766	0.0269461	0.250654	1	2506	tags=31%, list=17%, signal=37%
KEGG_TGF_BETA_SIGNALING_PATHWAY	KEGG_TGF_BETA_SIGNALING_PATHWAY		82	0.351336	1.43651	0.0117647	0.250095	1	2503	tags=30%, list=17%, signal=36%
PID_INTEGRIN3_PATHWAY	PID_INTEGRIN3_PATHWAY		40	0.399361	1.43158	0.0430464	0.255274	1	1558	tags=33%, list=10%, signal=36%
PID_INTEGRIN_A4B1_PATHWAY	PID_INTEGRIN_A4B1_PATHWAY		32	0.415303	1.43121	0.0432099	0.253503	1	2162	tags=28%, list=14%, signal=33%
REACTOME_FOXO_MEDIATED_TRANSCRIPTION_OF_CELL_DEATH_GENES	REACTOME_FOXO_MEDIATED_TRANSCRIPTION_OF_CELL_DEATH_GENES		16	0.490544	1.42839	0.0752688	0.25564	1	1359	tags=44%, list=9%, signal=48%
BIOCARTA_VIP_PATHWAY	BIOCARTA_VIP_PATHWAY		21	0.46439	1.42455	0.0737463	0.259548	1	2210	tags=43%, list=15%, signal=50%
PID_IGF1_PATHWAY	PID_IGF1_PATHWAY		29	0.421164	1.4243	0.0607903	0.257685	1	2259	tags=24%, list=15%, signal=28%
BIOCARTA_AKT_PATHWAY	BIOCARTA_AKT_PATHWAY		21	0.456946	1.4148	0.0552326	0.271206	1	1758	tags=29%, list=12%, signal=32%
PID_MET_PATHWAY	PID_MET_PATHWAY		76	0.344014	1.41223	0.020339	0.273107	1	3850	tags=41%, list=25%, signal=54%
REACTOME_FRS_MEDIATED_FGFR1_SIGNALING	REACTOME_FRS_MEDIATED_FGFR1_SIGNALING		18	0.4828	1.40312	0.0784884	0.286143	1	535	tags=22%, list=4%, signal=23%
REACTOME_PI_3K_CASCADE:FGFR2	REACTOME_PI_3K_CASCADE:FGFR2		18	0.475867	1.40298	0.0835735	0.283945	1	2110	tags=28%, list=14%, signal=32%
REACTOME_CARDIAC_CONDUCTION	REACTOME_CARDIAC_CONDUCTION		118	0.312551	1.3999	0.00471698	0.286761	1	2457	tags=25%, list=16%, signal=30%
REACTOME_AFLATOXIN_ACTIVATION_AND_DETOXIFICATION	REACTOME_AFLATOXIN_ACTIVATION_AND_DETOXIFICATION		16	0.490445	1.39636	0.0994624	0.290527	1	1656	tags=44%, list=11%, signal=49%
REACTOME_LONG_TERM_POTENTIATION	REACTOME_LONG_TERM_POTENTIATION		18	0.457694	1.39409	0.0752089	0.291948	1	1379	tags=17%, list=9%, signal=18%
BIOCARTA_AT1R_PATHWAY	BIOCARTA_AT1R_PATHWAY		24	0.429944	1.38692	0.0695364	0.302593	1	3232	tags=46%, list=21%, signal=58%
REACTOME_CYTOCHROME_P450_ARRANGED_BY_SUBSTRATE_TYPE	REACTOME_CYTOCHROME_P450_ARRANGED_BY_SUBSTRATE_TYPE		55	0.362513	1.38652	0.0516605	0.300944	1	1872	tags=25%, list=12%, signal=29%
BIOCARTA_FMLP_PATHWAY	BIOCARTA_FMLP_PATHWAY		31	0.414464	1.38408	0.0576271	0.303004	1	2210	tags=26%, list=15%, signal=30%
BIOCARTA_EICOSANOID_PATHWAY	BIOCARTA_EICOSANOID_PATHWAY		22	0.445444	1.38344	0.0893372	0.301813	1	1571	tags=45%, list=10%, signal=51%
REACTOME_DEFECTIVE_B4GALT7_CAUSES_EDS_PROGEROID_TYPE	REACTOME_DEFECTIVE_B4GALT7_CAUSES_EDS_PROGEROID_TYPE		19	0.473923	1.37868	0.115274	0.307958	1	1996	tags=37%, list=13%, signal=42%
SIG_INSULIN_RECEPTOR_PATHWAY_IN_CARDIAC_MYOCYTES	SIG_INSULIN_RECEPTOR_PATHWAY_IN_CARDIAC_MYOCYTES		47	0.367643	1.37798	0.0431894	0.306776	1	2506	tags=30%, list=17%, signal=36%
REACTOME_FORMATION_OF_THE_BETA_CATENIN:TCF_TRANSACTIVATING_COMPLEX	REACTOME_FORMATION_OF_THE_BETA_CATENIN:TCF_TRANSACTIVATING_COMPLEX		30	0.403316	1.37279	0.0565476	0.313574	1	2853	tags=37%, list=19%, signal=45%
BIOCARTA_AMI_PATHWAY	BIOCARTA_AMI_PATHWAY		19	0.465496	1.36971	0.105572	0.317301	1	1907	tags=32%, list=13%, signal=36%
KEGG_PATHWAYS_IN_CANCER	KEGG_PATHWAYS_IN_CANCER		306	0.271934	1.36645	0.018018	0.320483	1	2923	tags=30%, list=19%, signal=36%
BIOCARTA_CARDIACEGF_PATHWAY	BIOCARTA_CARDIACEGF_PATHWAY		18	0.451775	1.35944	0.0745856	0.331256	1	3748	tags=44%, list=25%, signal=59%
REACTOME_SIGNALING_BY_RECEPTOR_TYROSINE_KINASES	REACTOME_SIGNALING_BY_RECEPTOR_TYROSINE_KINASES		434	0.257909	1.35712	0	0.333126	1	2204	tags=24%, list=15%, signal=27%
REACTOME_SEROTONIN_NEUROTRANSMITTER_RELEASE_CYCLE	REACTOME_SEROTONIN_NEUROTRANSMITTER_RELEASE_CYCLE		16	0.474789	1.35545	0.114754	0.333768	1	2355	tags=38%, list=16%, signal=44%
BIOCARTA_EDG1_PATHWAY	BIOCARTA_EDG1_PATHWAY		21	0.437497	1.35203	0.105422	0.337842	1	3531	tags=48%, list=23%, signal=62%
REACTOME_ENDOGENOUS_STEROLS	REACTOME_ENDOGENOUS_STEROLS		26	0.414315	1.35032	0.0901408	0.338569	1	3675	tags=50%, list=24%, signal=66%
REACTOME_INSULIN_RECEPTOR_SIGNALLING_CASCADE	REACTOME_INSULIN_RECEPTOR_SIGNALLING_CASCADE		47	0.354508	1.34956	0.0564784	0.337647	1	1420	tags=26%, list=9%, signal=28%
REACTOME_PHASE_0_RAPID_DEPOLARISATION	REACTOME_PHASE_0_RAPID_DEPOLARISATION		36	0.380842	1.34837	0.0745763	0.337517	1	1541	tags=25%, list=10%, signal=28%
PID_BETA_CATENIN_NUC_PATHWAY	PID_BETA_CATENIN_NUC_PATHWAY		72	0.331301	1.34669	0.0429688	0.338421	1	2307	tags=25%, list=15%, signal=29%
REACTOME_HYALURONAN_METABOLISM	REACTOME_HYALURONAN_METABOLISM		17	0.470763	1.34401	0.116618	0.341199	1	1428	tags=29%, list=9%, signal=32%
PID_SYNDECAN_4_PATHWAY	PID_SYNDECAN_4_PATHWAY		31	0.395002	1.3417	0.0766962	0.343161	1	1258	tags=19%, list=8%, signal=21%
KEGG_NITROGEN_METABOLISM	KEGG_NITROGEN_METABOLISM		22	0.433477	1.34038	0.100865	0.34311	1	425	tags=18%, list=3%, signal=19%
REACTOME_INTERLEUKIN_7_SIGNALING	REACTOME_INTERLEUKIN_7_SIGNALING		21	0.434444	1.3383	0.111111	0.344575	1	2137	tags=29%, list=14%, signal=33%
REACTOME_SIGNALING_BY_FGFR1_IN_DISEASE	REACTOME_SIGNALING_BY_FGFR1_IN_DISEASE		32	0.393625	1.33483	0.101156	0.349133	1	2110	tags=31%, list=14%, signal=36%
REACTOME_HS_GAG_DEGRADATION	REACTOME_HS_GAG_DEGRADATION		22	0.437691	1.3345	0.109718	0.347404	1	2019	tags=32%, list=13%, signal=37%
REACTOME_MACROAUTOPHAGY	REACTOME_MACROAUTOPHAGY		85	0.322614	1.33365	0.0301724	0.347036	1	3077	tags=31%, list=20%, signal=38%
KEGG_AXON_GUIDANCE	KEGG_AXON_GUIDANCE		125	0.300158	1.33326	0.00452489	0.345577	1	1278	tags=18%, list=8%, signal=19%
NABA_ECM_REGULATORS	NABA_ECM_REGULATORS		193	0.28206	1.33325	0.00714286	0.343251	1	1592	tags=22%, list=11%, signal=24%
REACTOME_TRAFFICKING_OF_GLUR2_CONTAINING_AMPA_RECEPTORS	REACTOME_TRAFFICKING_OF_GLUR2_CONTAINING_AMPA_RECEPTORS		15	0.469635	1.33299	0.124324	0.341431	1	942	tags=20%, list=6%, signal=21%
KEGG_REGULATION_OF_AUTOPHAGY	KEGG_REGULATION_OF_AUTOPHAGY		20	0.435809	1.33219	0.123209	0.340539	1	3845	tags=50%, list=25%, signal=67%
BIOCARTA_RAC1_PATHWAY	BIOCARTA_RAC1_PATHWAY		20	0.444212	1.33141	0.12605	0.339663	1	2572	tags=35%, list=17%, signal=42%
REACTOME_NEPHRIN_FAMILY_INTERACTIONS	REACTOME_NEPHRIN_FAMILY_INTERACTIONS		20	0.447927	1.32988	0.126801	0.340322	1	2137	tags=40%, list=14%, signal=47%
REACTOME_FGFR1_MUTANT_RECEPTOR_ACTIVATION	REACTOME_FGFR1_MUTANT_RECEPTOR_ACTIVATION		25	0.421983	1.32708	0.109827	0.343201	1	2110	tags=32%, list=14%, signal=37%
PID_ALK1_PATHWAY	PID_ALK1_PATHWAY		25	0.421415	1.32702	0.130159	0.341053	1	3224	tags=44%, list=21%, signal=56%
REACTOME_VEGFR2_MEDIATED_CELL_PROLIFERATION	REACTOME_VEGFR2_MEDIATED_CELL_PROLIFERATION		18	0.465295	1.32517	0.140351	0.342263	1	1706	tags=28%, list=11%, signal=31%
KEGG_GLYCOSAMINOGLYCAN_BIOSYNTHESIS_HEPARAN_SULFATE	KEGG_GLYCOSAMINOGLYCAN_BIOSYNTHESIS_HEPARAN_SULFATE		22	0.415176	1.32254	0.102484	0.345141	1	2757	tags=41%, list=18%, signal=50%
WNT_SIGNALING	WNT_SIGNALING		83	0.318688	1.31935	0.0481928	0.349277	1	3737	tags=37%, list=25%, signal=49%
REACTOME_REGULATION_OF_MECP2_EXPRESSION_AND_ACTIVITY	REACTOME_REGULATION_OF_MECP2_EXPRESSION_AND_ACTIVITY		30	0.392032	1.31845	0.0997067	0.348894	1	2693	tags=37%, list=18%, signal=45%
BIOCARTA_MTOR_PATHWAY	BIOCARTA_MTOR_PATHWAY		21	0.425093	1.31666	0.0851735	0.350148	1	2228	tags=29%, list=15%, signal=33%
REACTOME_DISEASES_ASSOCIATED_WITH_GLYCOSAMINOGLYCAN_METABOLISM	REACTOME_DISEASES_ASSOCIATED_WITH_GLYCOSAMINOGLYCAN_METABOLISM		38	0.365673	1.3161	0.0903226	0.348942	1	1996	tags=26%, list=13%, signal=30%
REACTOME_GLYCOSAMINOGLYCAN_METABOLISM	REACTOME_GLYCOSAMINOGLYCAN_METABOLISM		114	0.30081	1.31449	0.0235849	0.350082	1	2470	tags=30%, list=16%, signal=35%
REACTOME_NOTCH4_INTRACELLULAR_DOMAIN_REGULATES_TRANSCRIPTION	REACTOME_NOTCH4_INTRACELLULAR_DOMAIN_REGULATES_TRANSCRIPTION		18	0.437378	1.31404	0.126984	0.348755	1	2533	tags=39%, list=17%, signal=47%
PID_HES_HEY_PATHWAY	PID_HES_HEY_PATHWAY		44	0.361307	1.31403	0.0701107	0.346616	1	1872	tags=32%, list=12%, signal=36%
REACTOME_SIGNALING_BY_TYPE_1_INSULIN_LIKE_GROWTH_FACTOR_1_RECEPTOR_IGF1R	REACTOME_SIGNALING_BY_TYPE_1_INSULIN_LIKE_GROWTH_FACTOR_1_RECEPTOR_IGF1R		47	0.350839	1.31398	0.0806452	0.344594	1	1044	tags=21%, list=7%, signal=23%
REACTOME_DOWNSTREAM_SIGNALING_OF_ACTIVATED_FGFR2	REACTOME_DOWNSTREAM_SIGNALING_OF_ACTIVATED_FGFR2		25	0.402228	1.31135	0.106509	0.347936	1	2259	tags=28%, list=15%, signal=33%
REACTOME_MUSCLE_CONTRACTION	REACTOME_MUSCLE_CONTRACTION		175	0.278568	1.30945	0.0285714	0.349434	1	2009	tags=20%, list=13%, signal=23%
KEGG_ERBB_SIGNALING_PATHWAY	KEGG_ERBB_SIGNALING_PATHWAY		83	0.313836	1.30868	0.0638298	0.348649	1	3232	tags=35%, list=21%, signal=44%
REACTOME_ABC_TRANSPORTERS_IN_LIPID_HOMEOSTASIS	REACTOME_ABC_TRANSPORTERS_IN_LIPID_HOMEOSTASIS		16	0.451002	1.30784	0.134078	0.348169	1	1116	tags=31%, list=7%, signal=34%
REACTOME_ION_HOMEOSTASIS	REACTOME_ION_HOMEOSTASIS		48	0.350299	1.30722	0.109929	0.34711	1	2571	tags=27%, list=17%, signal=33%
REACTOME_HDACS_DEACETYLATE_HISTONES	REACTOME_HDACS_DEACETYLATE_HISTONES		32	0.374975	1.30704	0.10356	0.345331	1	3813	tags=47%, list=25%, signal=63%
PID_CDC42_PATHWAY	PID_CDC42_PATHWAY		67	0.33211	1.30471	0.04947	0.347593	1	2959	tags=31%, list=20%, signal=39%
REACTOME_POTASSIUM_CHANNELS	REACTOME_POTASSIUM_CHANNELS		78	0.319261	1.30177	0.0489796	0.35155	1	2100	tags=19%, list=14%, signal=22%
REACTOME_RESPONSE_TO_ELEVATED_PLATELET_CYTOSOLIC_CA2PLUS	REACTOME_RESPONSE_TO_ELEVATED_PLATELET_CYTOSOLIC_CA2PLUS		122	0.294527	1.29837	0.0373832	0.35593	1	2331	tags=25%, list=15%, signal=29%
REACTOME_CIRCADIAN_CLOCK	REACTOME_CIRCADIAN_CLOCK		63	0.332454	1.29737	0.0785714	0.355854	1	2443	tags=35%, list=16%, signal=41%
REACTOME_A_TETRASACCHARIDE_LINKER_SEQUENCE_IS_REQUIRED_FOR_GAG_SYNTHESIS	REACTOME_A_TETRASACCHARIDE_LINKER_SEQUENCE_IS_REQUIRED_FOR_GAG_SYNTHESIS		24	0.407971	1.29677	0.130058	0.354916	1	760	tags=21%, list=5%, signal=22%
PID_HDAC_CLASSIII_PATHWAY	PID_HDAC_CLASSIII_PATHWAY		23	0.420046	1.29651	0.132768	0.353392	1	2170	tags=48%, list=14%, signal=56%
REACTOME_INCRETIN_SYNTHESIS_SECRETION_AND_INACTIVATION	REACTOME_INCRETIN_SYNTHESIS_SECRETION_AND_INACTIVATION		15	0.464429	1.29422	0.162319	0.355754	1	247	tags=13%, list=2%, signal=14%
BIOCARTA_EIF4_PATHWAY	BIOCARTA_EIF4_PATHWAY		24	0.403957	1.2935	0.152113	0.35507	1	1948	tags=25%, list=13%, signal=29%
KEGG_ARACHIDONIC_ACID_METABOLISM	KEGG_ARACHIDONIC_ACID_METABOLISM		49	0.342655	1.29208	0.0972222	0.356	1	1838	tags=29%, list=12%, signal=32%
BIOCARTA_CXCR4_PATHWAY	BIOCARTA_CXCR4_PATHWAY		19	0.43661	1.29126	0.130435	0.355439	1	896	tags=16%, list=6%, signal=17%
REACTOME_DISEASES_OF_METABOLISM	REACTOME_DISEASES_OF_METABOLISM		89	0.307567	1.29123	0.0532319	0.353545	1	2890	tags=30%, list=19%, signal=37%
REACTOME_RUNX2_REGULATES_OSTEOBLAST_DIFFERENTIATION	REACTOME_RUNX2_REGULATES_OSTEOBLAST_DIFFERENTIATION		23	0.406162	1.29096	0.133127	0.35208	1	1483	tags=22%, list=10%, signal=24%
REACTOME_INTERACTION_BETWEEN_L1_AND_ANKYRINS	REACTOME_INTERACTION_BETWEEN_L1_AND_ANKYRINS		27	0.389475	1.28621	0.134731	0.359589	1	1874	tags=30%, list=12%, signal=34%
PID_UPA_UPAR_PATHWAY	PID_UPA_UPAR_PATHWAY		40	0.35613	1.28332	0.106452	0.36354	1	1715	tags=33%, list=11%, signal=37%
BIOCARTA_SHH_PATHWAY	BIOCARTA_SHH_PATHWAY		15	0.467482	1.28044	0.142012	0.367027	1	2326	tags=47%, list=15%, signal=55%
PID_HIF1_TFPATHWAY	PID_HIF1_TFPATHWAY		64	0.325815	1.2784	0.0909091	0.369061	1	3519	tags=42%, list=23%, signal=55%
PID_AR_PATHWAY	PID_AR_PATHWAY		55	0.336926	1.27834	0.0920635	0.36719	1	2449	tags=31%, list=16%, signal=37%
REACTOME_CGMP_EFFECTS	REACTOME_CGMP_EFFECTS		15	0.457232	1.27634	0.146067	0.369272	1	579	tags=20%, list=4%, signal=21%
PID_ERBB2_ERBB3_PATHWAY	PID_ERBB2_ERBB3_PATHWAY		41	0.347228	1.27621	0.110345	0.367527	1	2259	tags=24%, list=15%, signal=29%
BIOCARTA_CARM_ER_PATHWAY	BIOCARTA_CARM_ER_PATHWAY		24	0.405835	1.27583	0.167147	0.36634	1	1407	tags=29%, list=9%, signal=32%
KEGG_LONG_TERM_DEPRESSION	KEGG_LONG_TERM_DEPRESSION		60	0.330717	1.27561	0.0942029	0.364872	1	1906	tags=18%, list=13%, signal=21%
REACTOME_PROSTACYCLIN_SIGNALLING_THROUGH_PROSTACYCLIN_RECEPTOR	REACTOME_PROSTACYCLIN_SIGNALLING_THROUGH_PROSTACYCLIN_RECEPTOR		16	0.439829	1.27409	0.177177	0.365837	1	1968	tags=25%, list=13%, signal=29%
REACTOME_DISEASES_ASSOCIATED_WITH_O_GLYCOSYLATION_OF_PROTEINS	REACTOME_DISEASES_ASSOCIATED_WITH_O_GLYCOSYLATION_OF_PROTEINS		54	0.335983	1.27319	0.0960854	0.365645	1	2354	tags=35%, list=16%, signal=42%
REACTOME_TRANS_GOLGI_NETWORK_VESICLE_BUDDING	REACTOME_TRANS_GOLGI_NETWORK_VESICLE_BUDDING		70	0.307111	1.27214	0.0813954	0.36595	1	3627	tags=43%, list=24%, signal=56%
REACTOME_CHONDROITIN_SULFATE_DERMATAN_SULFATE_METABOLISM	REACTOME_CHONDROITIN_SULFATE_DERMATAN_SULFATE_METABOLISM		47	0.353671	1.26798	0.113712	0.372321	1	2019	tags=32%, list=13%, signal=37%
REACTOME_GOLGI_ASSOCIATED_VESICLE_BIOGENESIS	REACTOME_GOLGI_ASSOCIATED_VESICLE_BIOGENESIS		54	0.329871	1.26769	0.103704	0.371069	1	3901	tags=46%, list=26%, signal=62%
PID_INSULIN_PATHWAY	PID_INSULIN_PATHWAY		43	0.345077	1.26661	0.117647	0.371161	1	3531	tags=40%, list=23%, signal=51%
PID_RHOA_PATHWAY	PID_RHOA_PATHWAY		43	0.344059	1.2647	0.128289	0.37317	1	3024	tags=35%, list=20%, signal=43%
PID_RET_PATHWAY	PID_RET_PATHWAY		38	0.351111	1.26138	0.12628	0.378192	1	3232	tags=34%, list=21%, signal=43%
PID_FAK_PATHWAY	PID_FAK_PATHWAY		57	0.327945	1.2603	0.078853	0.37847	1	3882	tags=42%, list=26%, signal=56%
REACTOME_SYNTHESIS_OF_PIPS_AT_THE_PLASMA_MEMBRANE	REACTOME_SYNTHESIS_OF_PIPS_AT_THE_PLASMA_MEMBRANE		51	0.32694	1.25573	0.117834	0.385902	1	3796	tags=41%, list=25%, signal=55%
REACTOME_ENERGY_DEPENDENT_REGULATION_OF_MTOR_BY_LKB1_AMPK	REACTOME_ENERGY_DEPENDENT_REGULATION_OF_MTOR_BY_LKB1_AMPK		28	0.378162	1.25498	0.144092	0.385443	1	2277	tags=25%, list=15%, signal=29%
REACTOME_AMINO_ACID_TRANSPORT_ACROSS_THE_PLASMA_MEMBRANE	REACTOME_AMINO_ACID_TRANSPORT_ACROSS_THE_PLASMA_MEMBRANE		28	0.370513	1.25376	0.162162	0.386188	1	2217	tags=36%, list=15%, signal=42%
PID_IL6_7_PATHWAY	PID_IL6_7_PATHWAY		47	0.3391	1.24954	0.144737	0.393153	1	2256	tags=30%, list=15%, signal=35%
REACTOME_INSERTION_OF_TAIL_ANCHORED_PROTEINS_INTO_THE_ENDOPLASMIC_RETICULUM_MEMBRANE	REACTOME_INSERTION_OF_TAIL_ANCHORED_PROTEINS_INTO_THE_ENDOPLASMIC_RETICULUM_MEMBRANE		19	0.41663	1.24645	0.158774	0.397472	1	1916	tags=32%, list=13%, signal=36%
REACTOME_RET_SIGNALING	REACTOME_RET_SIGNALING		37	0.359521	1.24587	0.129412	0.396724	1	3232	tags=41%, list=21%, signal=51%
REACTOME_BINDING_AND_UPTAKE_OF_LIGANDS_BY_SCAVENGER_RECEPTORS	REACTOME_BINDING_AND_UPTAKE_OF_LIGANDS_BY_SCAVENGER_RECEPTORS		36	0.355909	1.24446	0.169697	0.397644	1	1907	tags=33%, list=13%, signal=38%
REACTOME_MAPK_TARGETS_NUCLEAR_EVENTS_MEDIATED_BY_MAP_KINASES	REACTOME_MAPK_TARGETS_NUCLEAR_EVENTS_MEDIATED_BY_MAP_KINASES		31	0.35815	1.23512	0.173653	0.415277	1	3224	tags=42%, list=21%, signal=53%
REACTOME_COMMON_PATHWAY_OF_FIBRIN_CLOT_FORMATION	REACTOME_COMMON_PATHWAY_OF_FIBRIN_CLOT_FORMATION		21	0.400092	1.23159	0.198925	0.420521	1	921	tags=14%, list=6%, signal=15%
REACTOME_NEGATIVE_REGULATION_OF_FGFR2_SIGNALING	REACTOME_NEGATIVE_REGULATION_OF_FGFR2_SIGNALING		27	0.373141	1.22652	0.187861	0.429587	1	4390	tags=41%, list=29%, signal=57%
PID_HIF2PATHWAY	PID_HIF2PATHWAY		32	0.359444	1.22403	0.171512	0.433252	1	3289	tags=41%, list=22%, signal=52%
PID_ARF6_TRAFFICKING_PATHWAY	PID_ARF6_TRAFFICKING_PATHWAY		46	0.331404	1.22386	0.123239	0.431478	1	3134	tags=35%, list=21%, signal=44%
BIOCARTA_EGF_PATHWAY	BIOCARTA_EGF_PATHWAY		27	0.367897	1.22249	0.17847	0.432233	1	4164	tags=67%, list=28%, signal=92%
REACTOME_L1CAM_INTERACTIONS	REACTOME_L1CAM_INTERACTIONS		105	0.278711	1.22212	0.0873362	0.430897	1	2193	tags=23%, list=15%, signal=27%
REACTOME_VXPX_CARGO_TARGETING_TO_CILIUM	REACTOME_VXPX_CARGO_TARGETING_TO_CILIUM		20	0.393967	1.22117	0.19242	0.431128	1	2477	tags=25%, list=16%, signal=30%
REACTOME_SIGNALING_BY_WNT_IN_CANCER	REACTOME_SIGNALING_BY_WNT_IN_CANCER		31	0.356266	1.22059	0.156977	0.43038	1	3832	tags=42%, list=25%, signal=56%
REACTOME_PLASMA_LIPOPROTEIN_ASSEMBLY	REACTOME_PLASMA_LIPOPROTEIN_ASSEMBLY		16	0.427858	1.22038	0.202667	0.428839	1	1132	tags=25%, list=7%, signal=27%
REACTOME_UNBLOCKING_OF_NMDA_RECEPTORS_GLUTAMATE_BINDING_AND_ACTIVATION	REACTOME_UNBLOCKING_OF_NMDA_RECEPTORS_GLUTAMATE_BINDING_AND_ACTIVATION		18	0.407314	1.21967	0.220963	0.428409	1	1379	tags=17%, list=9%, signal=18%
KEGG_ADHERENS_JUNCTION	KEGG_ADHERENS_JUNCTION		68	0.301774	1.21574	0.121673	0.435216	1	3249	tags=35%, list=22%, signal=45%
KEGG_GNRH_SIGNALING_PATHWAY	KEGG_GNRH_SIGNALING_PATHWAY		85	0.291585	1.2133	0.0864662	0.438648	1	3289	tags=32%, list=22%, signal=40%
PID_AJDISS_2PATHWAY	PID_AJDISS_2PATHWAY		46	0.322448	1.20787	0.153571	0.449314	1	3753	tags=39%, list=25%, signal=52%
REACTOME_SYNTHESIS_OF_PIPS_AT_THE_EARLY_ENDOSOME_MEMBRANE	REACTOME_SYNTHESIS_OF_PIPS_AT_THE_EARLY_ENDOSOME_MEMBRANE		16	0.422005	1.20458	0.224719	0.454563	1	3824	tags=44%, list=25%, signal=59%
REACTOME_PLATELET_ADHESION_TO_EXPOSED_COLLAGEN	REACTOME_PLATELET_ADHESION_TO_EXPOSED_COLLAGEN		15	0.429165	1.20345	0.232376	0.455241	1	229	tags=13%, list=2%, signal=14%
REACTOME_EGFR_DOWNREGULATION	REACTOME_EGFR_DOWNREGULATION		27	0.367721	1.20308	0.184524	0.454086	1	4119	tags=48%, list=27%, signal=66%
PID_ERA_GENOMIC_PATHWAY	PID_ERA_GENOMIC_PATHWAY		58	0.311143	1.20303	0.157895	0.452203	1	2226	tags=26%, list=15%, signal=30%
REACTOME_SIGNALING_BY_ERBB4	REACTOME_SIGNALING_BY_ERBB4		48	0.32521	1.20301	0.191919	0.450202	1	547	tags=13%, list=4%, signal=13%
PID_FGF_PATHWAY	PID_FGF_PATHWAY		51	0.319018	1.20289	0.167247	0.448496	1	2259	tags=33%, list=15%, signal=39%
REACTOME_INTEGRATION_OF_ENERGY_METABOLISM	REACTOME_INTEGRATION_OF_ENERGY_METABOLISM		98	0.282585	1.20136	0.132159	0.450128	1	1968	tags=21%, list=13%, signal=24%
PID_LIS1_PATHWAY	PID_LIS1_PATHWAY		26	0.371026	1.20048	0.183381	0.450059	1	1621	tags=23%, list=11%, signal=26%
PID_FOXO_PATHWAY	PID_FOXO_PATHWAY		49	0.313962	1.20038	0.161392	0.448311	1	1359	tags=18%, list=9%, signal=20%
REACTOME_IRS_MEDIATED_SIGNALLING	REACTOME_IRS_MEDIATED_SIGNALLING		42	0.332817	1.19769	0.19	0.452105	1	1044	tags=21%, list=7%, signal=23%
REACTOME_PHASE_I_FUNCTIONALIZATION_OF_COMPOUNDS	REACTOME_PHASE_I_FUNCTIONALIZATION_OF_COMPOUNDS		89	0.281362	1.19537	0.118367	0.455363	1	1872	tags=21%, list=12%, signal=24%
PID_MTOR_4PATHWAY	PID_MTOR_4PATHWAY		68	0.29707	1.19454	0.146953	0.455216	1	3232	tags=32%, list=21%, signal=41%
REACTOME_PLATELET_HOMEOSTASIS	REACTOME_PLATELET_HOMEOSTASIS		79	0.288592	1.19358	0.138686	0.455408	1	579	tags=11%, list=4%, signal=12%
REACTOME_NEGATIVE_REGULATION_OF_THE_PI3K_AKT_NETWORK	REACTOME_NEGATIVE_REGULATION_OF_THE_PI3K_AKT_NETWORK		99	0.271822	1.19226	0.127753	0.456574	1	1515	tags=20%, list=10%, signal=22%
REACTOME_SIGNALING_BY_INSULIN_RECEPTOR	REACTOME_SIGNALING_BY_INSULIN_RECEPTOR		67	0.300288	1.19075	0.133333	0.457971	1	2259	tags=27%, list=15%, signal=31%
REACTOME_ION_TRANSPORT_BY_P_TYPE_ATPASES	REACTOME_ION_TRANSPORT_BY_P_TYPE_ATPASES		48	0.322624	1.18821	0.172535	0.461996	1	728	tags=13%, list=5%, signal=13%
REACTOME_NETRIN_1_SIGNALING	REACTOME_NETRIN_1_SIGNALING		46	0.32226	1.18726	0.196774	0.462327	1	2767	tags=30%, list=18%, signal=37%
BIOCARTA_IGF1MTOR_PATHWAY	BIOCARTA_IGF1MTOR_PATHWAY		19	0.402187	1.18497	0.243626	0.465874	1	1779	tags=26%, list=12%, signal=30%
REACTOME_ARACHIDONIC_ACID_METABOLISM	REACTOME_ARACHIDONIC_ACID_METABOLISM		54	0.309918	1.18324	0.155303	0.468203	1	1838	tags=26%, list=12%, signal=29%
KEGG_HYPERTROPHIC_CARDIOMYOPATHY_HCM	KEGG_HYPERTROPHIC_CARDIOMYOPATHY_HCM		74	0.29028	1.18318	0.138686	0.466414	1	2264	tags=22%, list=15%, signal=25%
REACTOME_IKK_COMPLEX_RECRUITMENT_MEDIATED_BY_RIP1	REACTOME_IKK_COMPLEX_RECRUITMENT_MEDIATED_BY_RIP1		21	0.385396	1.183	0.220386	0.464941	1	1107	tags=19%, list=7%, signal=21%
REACTOME_SIGNALING_BY_FGFR4	REACTOME_SIGNALING_BY_FGFR4		34	0.345649	1.18245	0.20679	0.464356	1	3531	tags=41%, list=23%, signal=54%
REACTOME_BRANCHED_CHAIN_AMINO_ACID_CATABOLISM	REACTOME_BRANCHED_CHAIN_AMINO_ACID_CATABOLISM		19	0.39353	1.18204	0.243094	0.463281	1	2830	tags=32%, list=19%, signal=39%
PID_REG_GR_PATHWAY	PID_REG_GR_PATHWAY		73	0.287026	1.18166	0.165414	0.46217	1	2807	tags=33%, list=19%, signal=40%
REACTOME_INSULIN_PROCESSING	REACTOME_INSULIN_PROCESSING		24	0.377955	1.17755	0.231844	0.469692	1	2084	tags=21%, list=14%, signal=24%
REACTOME_CONSTITUTIVE_SIGNALING_BY_ABERRANT_PI3K_IN_CANCER	REACTOME_CONSTITUTIVE_SIGNALING_BY_ABERRANT_PI3K_IN_CANCER		66	0.295721	1.1754	0.184426	0.472819	1	802	tags=20%, list=5%, signal=21%
KEGG_VASOPRESSIN_REGULATED_WATER_REABSORPTION	KEGG_VASOPRESSIN_REGULATED_WATER_REABSORPTION		38	0.338554	1.17204	0.210843	0.478879	1	4037	tags=47%, list=27%, signal=64%
BIOCARTA_PYK2_PATHWAY	BIOCARTA_PYK2_PATHWAY		24	0.365113	1.1703	0.228814	0.481213	1	3232	tags=38%, list=21%, signal=48%
REACTOME_PI_METABOLISM	REACTOME_PI_METABOLISM		81	0.280511	1.16874	0.154982	0.482654	1	3824	tags=37%, list=25%, signal=49%
REACTOME_DOPAMINE_NEUROTRANSMITTER_RELEASE_CYCLE	REACTOME_DOPAMINE_NEUROTRANSMITTER_RELEASE_CYCLE		21	0.382277	1.16778	0.263314	0.483018	1	2355	tags=33%, list=16%, signal=39%
PID_AVB3_OPN_PATHWAY	PID_AVB3_OPN_PATHWAY		30	0.349703	1.16383	0.208723	0.490803	1	3224	tags=40%, list=21%, signal=51%
PID_IL1_PATHWAY	PID_IL1_PATHWAY		33	0.33899	1.16096	0.21345	0.495772	1	1107	tags=21%, list=7%, signal=23%
REACTOME_BMAL1:CLOCK_NPAS2_ACTIVATES_CIRCADIAN_GENE_EXPRESSION	REACTOME_BMAL1:CLOCK_NPAS2_ACTIVATES_CIRCADIAN_GENE_EXPRESSION		24	0.360279	1.1581	0.238994	0.50071	1	2267	tags=42%, list=15%, signal=49%
KEGG_CALCIUM_SIGNALING_PATHWAY	KEGG_CALCIUM_SIGNALING_PATHWAY		157	0.253913	1.15782	0.136126	0.499341	1	1697	tags=18%, list=11%, signal=21%
KEGG_MELANOMA	KEGG_MELANOMA		65	0.28596	1.15547	0.163498	0.503112	1	957	tags=15%, list=6%, signal=16%
REACTOME_PYRUVATE_METABOLISM	REACTOME_PYRUVATE_METABOLISM		28	0.3448	1.15416	0.244838	0.504184	1	2861	tags=29%, list=19%, signal=35%
REACTOME_FORMATION_OF_FIBRIN_CLOT_CLOTTING_CASCADE	REACTOME_FORMATION_OF_FIBRIN_CLOT_CLOTTING_CASCADE		38	0.328989	1.15346	0.223975	0.503916	1	921	tags=13%, list=6%, signal=14%
PID_HEDGEHOG_GLI_PATHWAY	PID_HEDGEHOG_GLI_PATHWAY		47	0.317902	1.15041	0.22069	0.509381	1	3819	tags=36%, list=25%, signal=48%
REACTOME_ION_CHANNEL_TRANSPORT	REACTOME_ION_CHANNEL_TRANSPORT		155	0.243683	1.14792	0.125683	0.513283	1	1879	tags=17%, list=12%, signal=20%
REACTOME_WNT_LIGAND_BIOGENESIS_AND_TRAFFICKING	REACTOME_WNT_LIGAND_BIOGENESIS_AND_TRAFFICKING		23	0.368464	1.14777	0.226415	0.511711	1	1855	tags=22%, list=12%, signal=25%
REACTOME_SIGNALING_BY_NTRK1_TRKA	REACTOME_SIGNALING_BY_NTRK1_TRKA		74	0.279195	1.14655	0.190299	0.512745	1	3548	tags=36%, list=23%, signal=47%
REACTOME_BIOLOGICAL_OXIDATIONS	REACTOME_BIOLOGICAL_OXIDATIONS		178	0.244188	1.14511	0.0986842	0.514252	1	2809	tags=27%, list=19%, signal=33%
REACTOME_SIGNALING_BY_NOTCH1	REACTOME_SIGNALING_BY_NOTCH1		69	0.28422	1.14487	0.185039	0.512838	1	2668	tags=29%, list=18%, signal=35%
REACTOME_O_LINKED_GLYCOSYLATION	REACTOME_O_LINKED_GLYCOSYLATION		93	0.275287	1.14335	0.211321	0.514519	1	2029	tags=26%, list=13%, signal=30%
REACTOME_REGULATION_OF_PYRUVATE_DEHYDROGENASE_PDH_COMPLEX	REACTOME_REGULATION_OF_PYRUVATE_DEHYDROGENASE_PDH_COMPLEX		15	0.407906	1.14035	0.278237	0.51994	1	2861	tags=33%, list=19%, signal=41%
BIOCARTA_MCALPAIN_PATHWAY	BIOCARTA_MCALPAIN_PATHWAY		18	0.382125	1.13811	0.281818	0.523486	1	1132	tags=22%, list=7%, signal=24%
REACTOME_LYSOSOME_VESICLE_BIOGENESIS	REACTOME_LYSOSOME_VESICLE_BIOGENESIS		34	0.325953	1.13759	0.264214	0.522779	1	3402	tags=38%, list=23%, signal=49%
PID_P53_DOWNSTREAM_PATHWAY	PID_P53_DOWNSTREAM_PATHWAY		126	0.251949	1.13707	0.14486	0.522039	1	1824	tags=22%, list=12%, signal=25%
PID_TGFBR_PATHWAY	PID_TGFBR_PATHWAY		53	0.298744	1.13464	0.219858	0.526336	1	3274	tags=32%, list=22%, signal=41%
REACTOME_GLYCOGEN_METABOLISM	REACTOME_GLYCOGEN_METABOLISM		23	0.35183	1.13194	0.291553	0.531064	1	4119	tags=48%, list=27%, signal=66%
KEGG_ENDOMETRIAL_CANCER	KEGG_ENDOMETRIAL_CANCER		51	0.300242	1.13181	0.238095	0.529459	1	1077	tags=16%, list=7%, signal=17%
REACTOME_ACTIVATION_OF_HOX_GENES_DURING_DIFFERENTIATION	REACTOME_ACTIVATION_OF_HOX_GENES_DURING_DIFFERENTIATION		57	0.291386	1.1316	0.218519	0.5281	1	3210	tags=35%, list=21%, signal=44%
REACTOME_G_PROTEIN_ACTIVATION	REACTOME_G_PROTEIN_ACTIVATION		23	0.363937	1.12609	0.270588	0.540349	1	82	tags=9%, list=1%, signal=9%
REACTOME_SIGNALING_BY_HIPPO	REACTOME_SIGNALING_BY_HIPPO		20	0.362327	1.12421	0.280802	0.542897	1	3918	tags=45%, list=26%, signal=61%
BIOCARTA_ECM_PATHWAY	BIOCARTA_ECM_PATHWAY		19	0.365152	1.12076	0.273529	0.549873	1	2259	tags=26%, list=15%, signal=31%
BIOCARTA_FCER1_PATHWAY	BIOCARTA_FCER1_PATHWAY		36	0.324798	1.12024	0.272446	0.549246	1	3224	tags=42%, list=21%, signal=53%
BIOCARTA_TNFR2_PATHWAY	BIOCARTA_TNFR2_PATHWAY		17	0.388317	1.11974	0.319672	0.548632	1	2923	tags=35%, list=19%, signal=44%
PID_INTEGRIN_CS_PATHWAY	PID_INTEGRIN_CS_PATHWAY		25	0.353198	1.1184	0.28739	0.550048	1	278	tags=12%, list=2%, signal=12%
REACTOME_SPHINGOLIPID_DE_NOVO_BIOSYNTHESIS	REACTOME_SPHINGOLIPID_DE_NOVO_BIOSYNTHESIS		40	0.303629	1.11812	0.266871	0.54878	1	1355	tags=18%, list=9%, signal=19%
KEGG_SPHINGOLIPID_METABOLISM	KEGG_SPHINGOLIPID_METABOLISM		36	0.317205	1.11811	0.266667	0.546856	1	1714	tags=19%, list=11%, signal=22%
PID_INSULIN_GLUCOSE_PATHWAY	PID_INSULIN_GLUCOSE_PATHWAY		25	0.335604	1.11771	0.271903	0.545918	1	1875	tags=24%, list=12%, signal=27%
REACTOME_RUNX2_REGULATES_BONE_DEVELOPMENT	REACTOME_RUNX2_REGULATES_BONE_DEVELOPMENT		30	0.32512	1.11573	0.299094	0.548809	1	3224	tags=33%, list=21%, signal=42%
PID_CXCR3_PATHWAY	PID_CXCR3_PATHWAY		41	0.31009	1.11539	0.255892	0.547778	1	1061	tags=17%, list=7%, signal=18%
REACTOME_ACTIVATION_OF_KAINATE_RECEPTORS_UPON_GLUTAMATE_BINDING	REACTOME_ACTIVATION_OF_KAINATE_RECEPTORS_UPON_GLUTAMATE_BINDING		25	0.350463	1.11537	0.294118	0.545885	1	2402	tags=24%, list=16%, signal=28%
REACTOME_PLATELET_CALCIUM_HOMEOSTASIS	REACTOME_PLATELET_CALCIUM_HOMEOSTASIS		26	0.334757	1.1113	0.280374	0.554777	1	497	tags=15%, list=3%, signal=16%
KEGG_PHOSPHATIDYLINOSITOL_SIGNALING_SYSTEM	KEGG_PHOSPHATIDYLINOSITOL_SIGNALING_SYSTEM		70	0.278796	1.10865	0.226891	0.559745	1	2502	tags=24%, list=17%, signal=29%
KEGG_DILATED_CARDIOMYOPATHY	KEGG_DILATED_CARDIOMYOPATHY		79	0.266448	1.10861	0.226054	0.557868	1	2264	tags=22%, list=15%, signal=25%
REACTOME_TBC_RABGAPS	REACTOME_TBC_RABGAPS		42	0.308879	1.10681	0.266667	0.560652	1	4178	tags=40%, list=28%, signal=56%
REACTOME_INTRACELLULAR_SIGNALING_BY_SECOND_MESSENGERS	REACTOME_INTRACELLULAR_SIGNALING_BY_SECOND_MESSENGERS		284	0.223847	1.10609	0.16	0.560493	1	2277	tags=21%, list=15%, signal=24%
REACTOME_MAPK_FAMILY_SIGNALING_CASCADES	REACTOME_MAPK_FAMILY_SIGNALING_CASCADES		272	0.227754	1.10574	0.163265	0.559524	1	2259	tags=22%, list=15%, signal=26%
REACTOME_SIGNALING_BY_NOTCH2	REACTOME_SIGNALING_BY_NOTCH2		28	0.332294	1.10272	0.291667	0.565157	1	2668	tags=32%, list=18%, signal=39%
KEGG_COLORECTAL_CANCER	KEGG_COLORECTAL_CANCER		61	0.279303	1.10248	0.276364	0.563862	1	2506	tags=28%, list=17%, signal=33%
REACTOME_NEURONAL_SYSTEM	REACTOME_NEURONAL_SYSTEM		322	0.218999	1.1023	0.146789	0.562436	1	2240	tags=16%, list=15%, signal=19%
SIG_PIP3_SIGNALING_IN_CARDIAC_MYOCTES	SIG_PIP3_SIGNALING_IN_CARDIAC_MYOCTES		62	0.283453	1.10186	0.271375	0.561759	1	2891	tags=34%, list=19%, signal=42%
REACTOME_SIGNALING_BY_WNT	REACTOME_SIGNALING_BY_WNT		248	0.227854	1.10067	0.201439	0.563012	1	2201	tags=19%, list=15%, signal=21%
REACTOME_EXTRA_NUCLEAR_ESTROGEN_SIGNALING	REACTOME_EXTRA_NUCLEAR_ESTROGEN_SIGNALING		70	0.266343	1.09817	0.281513	0.567435	1	2259	tags=23%, list=15%, signal=27%
REACTOME_VOLTAGE_GATED_POTASSIUM_CHANNELS	REACTOME_VOLTAGE_GATED_POTASSIUM_CHANNELS		32	0.324428	1.09774	0.29003	0.566624	1	2100	tags=22%, list=14%, signal=25%
REACTOME_SIGNALING_BY_LIGAND_RESPONSIVE_EGFR_VARIANTS_IN_CANCER	REACTOME_SIGNALING_BY_LIGAND_RESPONSIVE_EGFR_VARIANTS_IN_CANCER		16	0.384228	1.09717	0.336158	0.5664	1	1420	tags=25%, list=9%, signal=28%
REACTOME_CHROMATIN_ORGANIZATION	REACTOME_CHROMATIN_ORGANIZATION		198	0.230897	1.09513	0.207547	0.569729	1	2941	tags=29%, list=19%, signal=35%
REACTOME_CARGO_TRAFFICKING_TO_THE_PERICILIARY_MEMBRANE	REACTOME_CARGO_TRAFFICKING_TO_THE_PERICILIARY_MEMBRANE		50	0.288682	1.09471	0.294737	0.568912	1	2547	tags=26%, list=17%, signal=31%
REACTOME_SIGNALING_BY_NTRKS	REACTOME_SIGNALING_BY_NTRKS		94	0.251103	1.08872	0.265151	0.582485	1	3548	tags=34%, list=23%, signal=44%
REACTOME_INWARDLY_RECTIFYING_KPLUS_CHANNELS	REACTOME_INWARDLY_RECTIFYING_KPLUS_CHANNELS		27	0.324785	1.0884	0.326531	0.581376	1	1968	tags=19%, list=13%, signal=21%
REACTOME_AUTOPHAGY	REACTOME_AUTOPHAGY		103	0.251507	1.08742	0.264706	0.582085	1	3077	tags=26%, list=20%, signal=33%
BIOCARTA_ERAD_PATHWAY	BIOCARTA_ERAD_PATHWAY		19	0.359131	1.08626	0.344444	0.583249	1	1408	tags=26%, list=9%, signal=29%
REACTOME_SUMOYLATION_OF_TRANSCRIPTION_FACTORS	REACTOME_SUMOYLATION_OF_TRANSCRIPTION_FACTORS		19	0.362136	1.08392	0.343023	0.587511	1	1004	tags=11%, list=7%, signal=11%
PID_HNF3A_PATHWAY	PID_HNF3A_PATHWAY		37	0.30731	1.08065	0.307443	0.594565	1	2847	tags=38%, list=19%, signal=47%
PID_SMAD2_3NUCLEAR_PATHWAY	PID_SMAD2_3NUCLEAR_PATHWAY		79	0.264078	1.07885	0.272374	0.597409	1	3819	tags=43%, list=25%, signal=57%
PID_S1P_S1P1_PATHWAY	PID_S1P_S1P1_PATHWAY		21	0.353921	1.07766	0.336207	0.598647	1	896	tags=19%, list=6%, signal=20%
REACTOME_PI_3K_CASCADE:FGFR3	REACTOME_PI_3K_CASCADE:FGFR3		15	0.388096	1.0772	0.355742	0.597818	1	2110	tags=33%, list=14%, signal=39%
KEGG_REGULATION_OF_ACTIN_CYTOSKELETON	KEGG_REGULATION_OF_ACTIN_CYTOSKELETON		194	0.228398	1.07557	0.220126	0.600202	1	2372	tags=21%, list=16%, signal=24%
KEGG_DRUG_METABOLISM_CYTOCHROME_P450	KEGG_DRUG_METABOLISM_CYTOCHROME_P450		50	0.279689	1.07355	0.320557	0.603685	1	2711	tags=26%, list=18%, signal=32%
REACTOME_SHC1_EVENTS_IN_ERBB2_SIGNALING	REACTOME_SHC1_EVENTS_IN_ERBB2_SIGNALING		20	0.349407	1.06907	0.34294	0.613544	1	2259	tags=30%, list=15%, signal=35%
REACTOME_OPIOID_SIGNALLING	REACTOME_OPIOID_SIGNALLING		80	0.25966	1.06892	0.284519	0.612044	1	2162	tags=20%, list=14%, signal=23%
REACTOME_DISEASES_OF_GLYCOSYLATION	REACTOME_DISEASES_OF_GLYCOSYLATION		125	0.233488	1.06866	0.236715	0.610891	1	2029	tags=22%, list=13%, signal=25%
PID_HNF3B_PATHWAY	PID_HNF3B_PATHWAY		44	0.289257	1.06793	0.33564	0.610866	1	1793	tags=23%, list=12%, signal=26%
BIOCARTA_RAS_PATHWAY	BIOCARTA_RAS_PATHWAY		21	0.34492	1.06683	0.37574	0.611952	1	1359	tags=19%, list=9%, signal=21%
BIOCARTA_CTCF_PATHWAY	BIOCARTA_CTCF_PATHWAY		24	0.333645	1.06666	0.334302	0.61042	1	2908	tags=38%, list=19%, signal=46%
REACTOME_CHONDROITIN_SULFATE_BIOSYNTHESIS	REACTOME_CHONDROITIN_SULFATE_BIOSYNTHESIS		18	0.357497	1.06628	0.363636	0.609514	1	1996	tags=39%, list=13%, signal=45%
REACTOME_TP53_REGULATES_TRANSCRIPTION_OF_GENES_INVOLVED_IN_CYTOCHROME_C_RELEASE	REACTOME_TP53_REGULATES_TRANSCRIPTION_OF_GENES_INVOLVED_IN_CYTOCHROME_C_RELEASE		18	0.362186	1.06624	0.377143	0.60775	1	1729	tags=28%, list=11%, signal=31%
REACTOME_STIMULI_SENSING_CHANNELS	REACTOME_STIMULI_SENSING_CHANNELS		88	0.255596	1.06587	0.311688	0.606847	1	2655	tags=26%, list=18%, signal=32%
KEGG_PHENYLALANINE_METABOLISM	KEGG_PHENYLALANINE_METABOLISM		17	0.359355	1.06269	0.376093	0.613171	1	572	tags=18%, list=4%, signal=18%
REACTOME_DOWNSTREAM_SIGNALING_OF_ACTIVATED_FGFR3	REACTOME_DOWNSTREAM_SIGNALING_OF_ACTIVATED_FGFR3		22	0.343763	1.0623	0.365497	0.612287	1	2259	tags=32%, list=15%, signal=37%
BIOCARTA_GSK3_PATHWAY	BIOCARTA_GSK3_PATHWAY		20	0.348209	1.06227	0.368421	0.610469	1	1077	tags=20%, list=7%, signal=22%
REACTOME_INTRAFLAGELLAR_TRANSPORT	REACTOME_INTRAFLAGELLAR_TRANSPORT		50	0.279673	1.06136	0.306897	0.61098	1	2522	tags=30%, list=17%, signal=36%
REACTOME_PI_3K_CASCADE:FGFR4	REACTOME_PI_3K_CASCADE:FGFR4		15	0.377214	1.06084	0.360697	0.610403	1	2110	tags=33%, list=14%, signal=39%
KEGG_INSULIN_SIGNALING_PATHWAY	KEGG_INSULIN_SIGNALING_PATHWAY		127	0.237783	1.06043	0.314721	0.609674	1	2831	tags=25%, list=19%, signal=31%
REACTOME_ONCOGENIC_MAPK_SIGNALING	REACTOME_ONCOGENIC_MAPK_SIGNALING		79	0.250697	1.05837	0.319703	0.613225	1	2222	tags=23%, list=15%, signal=27%
REACTOME_CYTOSOLIC_SULFONATION_OF_SMALL_MOLECULES	REACTOME_CYTOSOLIC_SULFONATION_OF_SMALL_MOLECULES		18	0.36621	1.05828	0.382749	0.611653	1	1	tags=6%, list=0%, signal=6%
PID_ATF2_PATHWAY	PID_ATF2_PATHWAY		54	0.274605	1.05757	0.358423	0.611684	1	2779	tags=35%, list=18%, signal=43%
REACTOME_DISEASES_OF_CARBOHYDRATE_METABOLISM	REACTOME_DISEASES_OF_CARBOHYDRATE_METABOLISM		29	0.317168	1.05734	0.370031	0.610521	1	4119	tags=45%, list=27%, signal=62%
REACTOME_DOWNSTREAM_SIGNALING_OF_ACTIVATED_FGFR4	REACTOME_DOWNSTREAM_SIGNALING_OF_ACTIVATED_FGFR4		22	0.342131	1.05533	0.376404	0.61421	1	3531	tags=50%, list=23%, signal=65%
PID_PS1_PATHWAY	PID_PS1_PATHWAY		42	0.287822	1.05134	0.392523	0.622921	1	3695	tags=38%, list=24%, signal=50%
KEGG_INOSITOL_PHOSPHATE_METABOLISM	KEGG_INOSITOL_PHOSPHATE_METABOLISM		54	0.273211	1.05113	0.341137	0.621642	1	2502	tags=24%, list=17%, signal=29%
REACTOME_ESR_MEDIATED_SIGNALING	REACTOME_ESR_MEDIATED_SIGNALING		156	0.228041	1.04886	0.318681	0.626011	1	2284	tags=24%, list=15%, signal=28%
REACTOME_SIGNALING_BY_NOTCH1_IN_CANCER	REACTOME_SIGNALING_BY_NOTCH1_IN_CANCER		54	0.270628	1.04718	0.35274	0.628759	1	3654	tags=39%, list=24%, signal=51%
BIOCARTA_MAPK_PATHWAY	BIOCARTA_MAPK_PATHWAY		80	0.257429	1.04067	0.363985	0.644973	1	3257	tags=35%, list=22%, signal=44%
PID_SYNDECAN_3_PATHWAY	PID_SYNDECAN_3_PATHWAY		15	0.366025	1.0389	0.397695	0.647857	1	2082	tags=33%, list=14%, signal=39%
PID_WNT_SIGNALING_PATHWAY	PID_WNT_SIGNALING_PATHWAY		25	0.316288	1.03776	0.409639	0.64893	1	1529	tags=20%, list=10%, signal=22%
REACTOME_SCAVENGING_BY_CLASS_A_RECEPTORS	REACTOME_SCAVENGING_BY_CLASS_A_RECEPTORS		17	0.357938	1.03726	0.405882	0.648469	1	1907	tags=29%, list=13%, signal=34%
KEGG_TYPE_II_DIABETES_MELLITUS	KEGG_TYPE_II_DIABETES_MELLITUS		45	0.281734	1.03614	0.382838	0.649648	1	2260	tags=24%, list=15%, signal=29%
KEGG_CHRONIC_MYELOID_LEUKEMIA	KEGG_CHRONIC_MYELOID_LEUKEMIA		72	0.258159	1.03427	0.364312	0.65297	1	3883	tags=36%, list=26%, signal=48%
BIOCARTA_PDGF_PATHWAY	BIOCARTA_PDGF_PATHWAY		28	0.308101	1.02937	0.375375	0.664752	1	3232	tags=50%, list=21%, signal=63%
BIOCARTA_IGF1_PATHWAY	BIOCARTA_IGF1_PATHWAY		21	0.332009	1.02927	0.425	0.663135	1	3531	tags=52%, list=23%, signal=68%
PID_P38_ALPHA_BETA_DOWNSTREAM_PATHWAY	PID_P38_ALPHA_BETA_DOWNSTREAM_PATHWAY		38	0.282023	1.02786	0.369637	0.665453	1	2382	tags=26%, list=16%, signal=31%
PID_PI3KCI_AKT_PATHWAY	PID_PI3KCI_AKT_PATHWAY		35	0.286836	1.02622	0.397059	0.668201	1	2823	tags=29%, list=19%, signal=35%
PID_INTEGRIN5_PATHWAY	PID_INTEGRIN5_PATHWAY		16	0.347287	1.02405	0.38843	0.672193	1	1553	tags=25%, list=10%, signal=28%
REACTOME_ERCC6_CSB_AND_EHMT2_G9A_POSITIVELY_REGULATE_RRNA_EXPRESSION	REACTOME_ERCC6_CSB_AND_EHMT2_G9A_POSITIVELY_REGULATE_RRNA_EXPRESSION		15	0.353001	1.02314	0.422096	0.672856	1	3813	tags=47%, list=25%, signal=62%
REACTOME_BETA_CATENIN_INDEPENDENT_WNT_SIGNALING	REACTOME_BETA_CATENIN_INDEPENDENT_WNT_SIGNALING		135	0.228027	1.0217	0.38756	0.674989	1	2096	tags=17%, list=14%, signal=20%
REACTOME_JNK_C_JUN_KINASES_PHOSPHORYLATION_AND_ACTIVATION_MEDIATED_BY_ACTIVATED_HUMAN_TAK1	REACTOME_JNK_C_JUN_KINASES_PHOSPHORYLATION_AND_ACTIVATION_MEDIATED_BY_ACTIVATED_HUMAN_TAK1		19	0.340881	1.02063	0.426513	0.676	1	2835	tags=42%, list=19%, signal=52%
REACTOME_SIGNALING_BY_NUCLEAR_RECEPTORS	REACTOME_SIGNALING_BY_NUCLEAR_RECEPTORS		196	0.214136	1.01982	0.381818	0.676345	1	2284	tags=22%, list=15%, signal=26%
PID_ECADHERIN_KERATINOCYTE_PATHWAY	PID_ECADHERIN_KERATINOCYTE_PATHWAY		21	0.333306	1.01721	0.429448	0.681714	1	896	tags=14%, list=6%, signal=15%
PID_AR_NONGENOMIC_PATHWAY	PID_AR_NONGENOMIC_PATHWAY		30	0.300353	1.01697	0.434174	0.680355	1	1435	tags=13%, list=9%, signal=15%
REACTOME_G_PROTEIN_GATED_POTASSIUM_CHANNELS	REACTOME_G_PROTEIN_GATED_POTASSIUM_CHANNELS		22	0.326628	1.01575	0.426829	0.681848	1	1968	tags=18%, list=13%, signal=21%
REACTOME_CLASS_B_2_SECRETIN_FAMILY_RECEPTORS	REACTOME_CLASS_B_2_SECRETIN_FAMILY_RECEPTORS		74	0.25323	1.01565	0.409962	0.680263	1	3307	tags=34%, list=22%, signal=43%
KEGG_ALANINE_ASPARTATE_AND_GLUTAMATE_METABOLISM	KEGG_ALANINE_ASPARTATE_AND_GLUTAMATE_METABOLISM		29	0.303771	1.01526	0.439394	0.679318	1	689	tags=14%, list=5%, signal=14%
REACTOME_ACTIVATED_NOTCH1_TRANSMITS_SIGNAL_TO_THE_NUCLEUS	REACTOME_ACTIVATED_NOTCH1_TRANSMITS_SIGNAL_TO_THE_NUCLEUS		29	0.298953	1.01429	0.440729	0.68014	1	2082	tags=24%, list=14%, signal=28%
REACTOME_NITRIC_OXIDE_STIMULATES_GUANYLATE_CYCLASE	REACTOME_NITRIC_OXIDE_STIMULATES_GUANYLATE_CYCLASE		21	0.329011	1.01401	0.429851	0.679045	1	579	tags=14%, list=4%, signal=15%
REACTOME_NOTCH1_INTRACELLULAR_DOMAIN_REGULATES_TRANSCRIPTION	REACTOME_NOTCH1_INTRACELLULAR_DOMAIN_REGULATES_TRANSCRIPTION		43	0.275826	1.01331	0.433775	0.678949	1	2533	tags=28%, list=17%, signal=33%
REACTOME_SIGNALING_BY_FGFR3	REACTOME_SIGNALING_BY_FGFR3		35	0.294591	1.01209	0.446809	0.680449	1	2259	tags=26%, list=15%, signal=30%
PID_CD40_PATHWAY	PID_CD40_PATHWAY		28	0.306566	1.01144	0.434783	0.680395	1	2923	tags=36%, list=19%, signal=44%
BIOCARTA_ARF_PATHWAY	BIOCARTA_ARF_PATHWAY		17	0.344724	1.0114	0.470588	0.678629	1	1348	tags=24%, list=9%, signal=26%
REACTOME_OTHER_INTERLEUKIN_SIGNALING	REACTOME_OTHER_INTERLEUKIN_SIGNALING		269	0.204461	1.01075	0.382609	0.678543	1	2137	tags=20%, list=14%, signal=23%
KEGG_ACUTE_MYELOID_LEUKEMIA	KEGG_ACUTE_MYELOID_LEUKEMIA		55	0.265433	1.0107	0.419014	0.676818	1	721	tags=13%, list=5%, signal=13%
REACTOME_DISEASES_OF_SIGNAL_TRANSDUCTION	REACTOME_DISEASES_OF_SIGNAL_TRANSDUCTION		364	0.199652	1.00669	0.375	0.686233	1	2259	tags=20%, list=15%, signal=23%
KEGG_SMALL_CELL_LUNG_CANCER	KEGG_SMALL_CELL_LUNG_CANCER		83	0.240097	1.00665	0.410569	0.684514	1	3239	tags=33%, list=21%, signal=41%
REACTOME_PRE_NOTCH_EXPRESSION_AND_PROCESSING	REACTOME_PRE_NOTCH_EXPRESSION_AND_PROCESSING		46	0.275223	1.00607	0.443662	0.684273	1	2693	tags=35%, list=18%, signal=42%
REACTOME_TRANSCRIPTIONAL_REGULATION_BY_MECP2	REACTOME_TRANSCRIPTIONAL_REGULATION_BY_MECP2		52	0.266517	1.00305	0.477273	0.69064	1	2891	tags=31%, list=19%, signal=38%
REACTOME_SIGNAL_TRANSDUCTION_BY_L1	REACTOME_SIGNAL_TRANSDUCTION_BY_L1		21	0.328138	1.00249	0.458445	0.690342	1	1258	tags=14%, list=8%, signal=16%
BIOCARTA_MET_PATHWAY	BIOCARTA_MET_PATHWAY		33	0.295335	1.00185	0.452096	0.690189	1	4164	tags=45%, list=28%, signal=63%
REACTOME_MEIOTIC_SYNAPSIS	REACTOME_MEIOTIC_SYNAPSIS		31	0.284982	0.999678	0.455446	0.694506	1	1767	tags=23%, list=12%, signal=26%
KEGG_PROSTATE_CANCER	KEGG_PROSTATE_CANCER		86	0.23973	0.999466	0.42449	0.693187	1	1906	tags=20%, list=13%, signal=22%
PID_TCR_CALCIUM_PATHWAY	PID_TCR_CALCIUM_PATHWAY		24	0.313301	0.997241	0.438438	0.697751	1	2548	tags=33%, list=17%, signal=40%
REACTOME_TRANSCRIPTIONAL_ACTIVITY_OF_SMAD2_SMAD3:SMAD4_HETEROTRIMER	REACTOME_TRANSCRIPTIONAL_ACTIVITY_OF_SMAD2_SMAD3:SMAD4_HETEROTRIMER		41	0.272552	0.995072	0.472131	0.701637	1	4171	tags=46%, list=28%, signal=64%
REACTOME_INOSITOL_PHOSPHATE_METABOLISM	REACTOME_INOSITOL_PHOSPHATE_METABOLISM		46	0.272059	0.992341	0.46595	0.707466	1	943	tags=13%, list=6%, signal=14%
REACTOME_PRESYNAPTIC_FUNCTION_OF_KAINATE_RECEPTORS	REACTOME_PRESYNAPTIC_FUNCTION_OF_KAINATE_RECEPTORS		18	0.342359	0.990747	0.464286	0.709821	1	1968	tags=22%, list=13%, signal=26%
KEGG_RENAL_CELL_CARCINOMA	KEGG_RENAL_CELL_CARCINOMA		67	0.24533	0.989745	0.444867	0.710545	1	3248	tags=33%, list=21%, signal=42%
KEGG_ENDOCYTOSIS	KEGG_ENDOCYTOSIS		168	0.214624	0.987081	0.486842	0.716328	1	2591	tags=24%, list=17%, signal=29%
REACTOME_EPH_EPHRIN_MEDIATED_REPULSION_OF_CELLS	REACTOME_EPH_EPHRIN_MEDIATED_REPULSION_OF_CELLS		48	0.261722	0.986572	0.460481	0.715778	1	1248	tags=17%, list=8%, signal=18%
PID_A6B1_A6B4_INTEGRIN_PATHWAY	PID_A6B1_A6B4_INTEGRIN_PATHWAY		45	0.26855	0.985521	0.459547	0.716878	1	1733	tags=22%, list=11%, signal=25%
BIOCARTA_ARAP_PATHWAY	BIOCARTA_ARAP_PATHWAY		17	0.346235	0.985099	0.451429	0.716191	1	3414	tags=47%, list=23%, signal=61%
PID_AP1_PATHWAY	PID_AP1_PATHWAY		64	0.243597	0.979697	0.503571	0.72989	1	2823	tags=31%, list=19%, signal=38%
KEGG_CARDIAC_MUSCLE_CONTRACTION	KEGG_CARDIAC_MUSCLE_CONTRACTION		57	0.256692	0.978324	0.534091	0.731908	1	1541	tags=14%, list=10%, signal=16%
REACTOME_GABA_B_RECEPTOR_ACTIVATION	REACTOME_GABA_B_RECEPTOR_ACTIVATION		35	0.278308	0.978136	0.459877	0.730548	1	1968	tags=17%, list=13%, signal=20%
SIG_IL4RECEPTOR_IN_B_LYPHOCYTES	SIG_IL4RECEPTOR_IN_B_LYPHOCYTES		27	0.296188	0.978136	0.484375	0.728653	1	3531	tags=33%, list=23%, signal=43%
PID_IL3_PATHWAY	PID_IL3_PATHWAY		24	0.29691	0.97761	0.478916	0.728146	1	2259	tags=29%, list=15%, signal=34%
BIOCARTA_NOS1_PATHWAY	BIOCARTA_NOS1_PATHWAY		16	0.339534	0.977201	0.480198	0.727338	1	3898	tags=44%, list=26%, signal=59%
BIOCARTA_NFAT_PATHWAY	BIOCARTA_NFAT_PATHWAY		45	0.265456	0.976919	0.491582	0.726258	1	2162	tags=22%, list=14%, signal=26%
SIG_CD40PATHWAYMAP	SIG_CD40PATHWAYMAP		34	0.285056	0.973949	0.510204	0.732685	1	1850	tags=26%, list=12%, signal=30%
REACTOME_NUCLEAR_SIGNALING_BY_ERBB4	REACTOME_NUCLEAR_SIGNALING_BY_ERBB4		29	0.290319	0.973539	0.514852	0.732087	1	2082	tags=21%, list=14%, signal=24%
REACTOME_G_PROTEIN_MEDIATED_EVENTS	REACTOME_G_PROTEIN_MEDIATED_EVENTS		50	0.260316	0.973445	0.515901	0.730515	1	2162	tags=22%, list=14%, signal=26%
REACTOME_TRANSMISSION_ACROSS_CHEMICAL_SYNAPSES	REACTOME_TRANSMISSION_ACROSS_CHEMICAL_SYNAPSES		217	0.203364	0.9721	0.516129	0.732371	1	1549	tags=12%, list=10%, signal=14%
PID_CDC42_REG_PATHWAY	PID_CDC42_REG_PATHWAY		28	0.296412	0.96922	0.501416	0.738597	1	1572	tags=21%, list=10%, signal=24%
BIOCARTA_VDR_PATHWAY	BIOCARTA_VDR_PATHWAY		23	0.308059	0.968741	0.480597	0.738107	1	2755	tags=39%, list=18%, signal=48%
PID_FCER1_PATHWAY	PID_FCER1_PATHWAY		58	0.247557	0.965305	0.503546	0.745738	1	2325	tags=28%, list=15%, signal=32%
REACTOME_ELEVATION_OF_CYTOSOLIC_CA2PLUS_LEVELS	REACTOME_ELEVATION_OF_CYTOSOLIC_CA2PLUS_LEVELS		15	0.346031	0.964628	0.491758	0.745663	1	1697	tags=27%, list=11%, signal=30%
PID_ERBB1_RECEPTOR_PROXIMAL_PATHWAY	PID_ERBB1_RECEPTOR_PROXIMAL_PATHWAY		34	0.283628	0.962588	0.523365	0.74915	1	2259	tags=26%, list=15%, signal=31%
KEGG_GLIOMA	KEGG_GLIOMA		59	0.247277	0.959994	0.543796	0.754287	1	3239	tags=32%, list=21%, signal=41%
PID_HEDGEHOG_2PATHWAY	PID_HEDGEHOG_2PATHWAY		22	0.307806	0.959046	0.486339	0.754811	1	328	tags=14%, list=2%, signal=14%
KEGG_ADIPOCYTOKINE_SIGNALING_PATHWAY	KEGG_ADIPOCYTOKINE_SIGNALING_PATHWAY		64	0.23912	0.958289	0.578125	0.754989	1	2506	tags=23%, list=17%, signal=28%
REACTOME_METABOLISM_OF_FAT_SOLUBLE_VITAMINS	REACTOME_METABOLISM_OF_FAT_SOLUBLE_VITAMINS		44	0.258911	0.956885	0.531646	0.757018	1	794	tags=14%, list=5%, signal=14%
REACTOME_DOWNREGULATION_OF_ERBB2_SIGNALING	REACTOME_DOWNREGULATION_OF_ERBB2_SIGNALING		24	0.298221	0.956338	0.521212	0.756559	1	853	tags=17%, list=6%, signal=18%
PID_FAS_PATHWAY	PID_FAS_PATHWAY		37	0.272537	0.954259	0.514085	0.760349	1	2767	tags=27%, list=18%, signal=33%
REACTOME_SHC_MEDIATED_CASCADE:FGFR2	REACTOME_SHC_MEDIATED_CASCADE:FGFR2		18	0.327123	0.952358	0.529578	0.763747	1	2259	tags=22%, list=15%, signal=26%
PID_EPHB_FWD_PATHWAY	PID_EPHB_FWD_PATHWAY		38	0.268973	0.95147	0.553459	0.764163	1	816	tags=13%, list=5%, signal=14%
REACTOME_NEGATIVE_REGULATION_OF_FGFR4_SIGNALING	REACTOME_NEGATIVE_REGULATION_OF_FGFR4_SIGNALING		24	0.297928	0.94855	0.538667	0.770318	1	4119	tags=46%, list=27%, signal=63%
REACTOME_SYNTHESIS_OF_PROSTAGLANDINS_PG_AND_THROMBOXANES_TX	REACTOME_SYNTHESIS_OF_PROSTAGLANDINS_PG_AND_THROMBOXANES_TX		15	0.339209	0.947417	0.533333	0.771492	1	1137	tags=27%, list=8%, signal=29%
REACTOME_REGULATION_OF_BETA_CELL_DEVELOPMENT	REACTOME_REGULATION_OF_BETA_CELL_DEVELOPMENT		31	0.282243	0.94686	0.567398	0.771024	1	2792	tags=32%, list=18%, signal=39%
REACTOME_INTRA_GOLGI_TRAFFIC	REACTOME_INTRA_GOLGI_TRAFFIC		42	0.260811	0.946004	0.57	0.771571	1	3252	tags=31%, list=22%, signal=39%
REACTOME_STRIATED_MUSCLE_CONTRACTION	REACTOME_STRIATED_MUSCLE_CONTRACTION		28	0.286453	0.945251	0.524781	0.771733	1	3912	tags=39%, list=26%, signal=53%
REACTOME_SIGNALING_BY_ERBB2	REACTOME_SIGNALING_BY_ERBB2		45	0.257633	0.942826	0.575	0.776489	1	1886	tags=20%, list=12%, signal=23%
REACTOME_GAB1_SIGNALOSOME	REACTOME_GAB1_SIGNALOSOME		17	0.326148	0.941071	0.53022	0.779426	1	1886	tags=24%, list=12%, signal=27%
REACTOME_NEUROTRANSMITTER_RECEPTORS_AND_POSTSYNAPTIC_SIGNAL_TRANSMISSION	REACTOME_NEUROTRANSMITTER_RECEPTORS_AND_POSTSYNAPTIC_SIGNAL_TRANSMISSION		162	0.204476	0.937624	0.666667	0.787131	1	1504	tags=12%, list=10%, signal=13%
REACTOME_SIGNALING_BY_EGFR_IN_CANCER	REACTOME_SIGNALING_BY_EGFR_IN_CANCER		22	0.299855	0.93721	0.552023	0.786334	1	2259	tags=27%, list=15%, signal=32%
KEGG_VASCULAR_SMOOTH_MUSCLE_CONTRACTION	KEGG_VASCULAR_SMOOTH_MUSCLE_CONTRACTION		100	0.21716	0.934146	0.625	0.793101	1	2670	tags=22%, list=18%, signal=27%
KEGG_RETINOL_METABOLISM	KEGG_RETINOL_METABOLISM		45	0.251014	0.933726	0.595808	0.792311	1	1230	tags=13%, list=8%, signal=14%
REACTOME_NEUROTRANSMITTER_RELEASE_CYCLE	REACTOME_NEUROTRANSMITTER_RELEASE_CYCLE		43	0.256357	0.93367	0.540816	0.790562	1	2632	tags=30%, list=17%, signal=37%
PID_VEGFR1_PATHWAY	PID_VEGFR1_PATHWAY		26	0.284975	0.9329	0.538922	0.790909	1	896	tags=15%, list=6%, signal=16%
REACTOME_SIGNALING_BY_BRAF_AND_RAF_FUSIONS	REACTOME_SIGNALING_BY_BRAF_AND_RAF_FUSIONS		63	0.238655	0.931199	0.59364	0.793643	1	2062	tags=17%, list=14%, signal=20%
REACTOME_GABA_RECEPTOR_ACTIVATION	REACTOME_GABA_RECEPTOR_ACTIVATION		43	0.253959	0.92923	0.574913	0.79721	1	1504	tags=12%, list=10%, signal=13%
REACTOME_G_ALPHA_Z_SIGNALLING_EVENTS	REACTOME_G_ALPHA_Z_SIGNALLING_EVENTS		43	0.249864	0.927477	0.593443	0.800001	1	1968	tags=19%, list=13%, signal=21%
BIOCARTA_PAR1_PATHWAY	BIOCARTA_PAR1_PATHWAY		17	0.318741	0.927289	0.557423	0.79862	1	4232	tags=53%, list=28%, signal=73%
REACTOME_OXIDATIVE_STRESS_INDUCED_SENESCENCE	REACTOME_OXIDATIVE_STRESS_INDUCED_SENESCENCE		61	0.234701	0.926375	0.617328	0.799129	1	3529	tags=34%, list=23%, signal=45%
REACTOME_SEMA3A_PAK_DEPENDENT_AXON_REPULSION	REACTOME_SEMA3A_PAK_DEPENDENT_AXON_REPULSION		16	0.324235	0.925652	0.564417	0.799163	1	2344	tags=25%, list=16%, signal=30%
REACTOME_SIGNALING_BY_RAS_MUTANTS	REACTOME_SIGNALING_BY_RAS_MUTANTS		57	0.238552	0.922276	0.614232	0.806118	1	2222	tags=23%, list=15%, signal=27%
REACTOME_DEPOLYMERISATION_OF_THE_NUCLEAR_LAMINA	REACTOME_DEPOLYMERISATION_OF_THE_NUCLEAR_LAMINA		15	0.322336	0.920613	0.553892	0.808624	1	1465	tags=20%, list=10%, signal=22%
REACTOME_SIGNALING_BY_NTRK3_TRKC	REACTOME_SIGNALING_BY_NTRK3_TRKC		17	0.307172	0.920611	0.560774	0.806731	1	3531	tags=47%, list=23%, signal=61%
KEGG_ASCORBATE_AND_ALDARATE_METABOLISM	KEGG_ASCORBATE_AND_ALDARATE_METABOLISM		17	0.326314	0.919887	0.586103	0.806793	1	11	tags=6%, list=0%, signal=6%
BIOCARTA_LIS1_PATHWAY	BIOCARTA_LIS1_PATHWAY		18	0.319482	0.9197	0.567867	0.805413	1	2734	tags=28%, list=18%, signal=34%
REACTOME_NEGATIVE_REGULATION_OF_FGFR3_SIGNALING	REACTOME_NEGATIVE_REGULATION_OF_FGFR3_SIGNALING		24	0.288343	0.919584	0.577143	0.803843	1	2110	tags=21%, list=14%, signal=24%
REACTOME_SIGNALING_BY_TGF_BETA_FAMILY_MEMBERS	REACTOME_SIGNALING_BY_TGF_BETA_FAMILY_MEMBERS		97	0.215675	0.919383	0.690909	0.802522	1	2503	tags=23%, list=17%, signal=27%
REACTOME_ADP_SIGNALLING_THROUGH_P2Y_PURINOCEPTOR_12	REACTOME_ADP_SIGNALLING_THROUGH_P2Y_PURINOCEPTOR_12		18	0.306936	0.919182	0.529891	0.801217	1	1968	tags=17%, list=13%, signal=19%
BIOCARTA_BAD_PATHWAY	BIOCARTA_BAD_PATHWAY		23	0.287379	0.919064	0.590504	0.799617	1	3581	tags=48%, list=24%, signal=63%
REACTOME_SPHINGOLIPID_METABOLISM	REACTOME_SPHINGOLIPID_METABOLISM		78	0.222721	0.917055	0.648276	0.803148	1	1916	tags=18%, list=13%, signal=20%
BIOCARTA_NO1_PATHWAY	BIOCARTA_NO1_PATHWAY		24	0.293811	0.916598	0.6	0.802407	1	1132	tags=17%, list=7%, signal=18%
KEGG_METABOLISM_OF_XENOBIOTICS_BY_CYTOCHROME_P450	KEGG_METABOLISM_OF_XENOBIOTICS_BY_CYTOCHROME_P450		49	0.241538	0.916335	0.61324	0.801237	1	1640	tags=16%, list=11%, signal=18%
REACTOME_REGULATION_OF_TLR_BY_ENDOGENOUS_LIGAND	REACTOME_REGULATION_OF_TLR_BY_ENDOGENOUS_LIGAND		16	0.32523	0.915652	0.565217	0.801136	1	694	tags=19%, list=5%, signal=20%
REACTOME_TRANSCRIPTIONAL_REGULATION_OF_GRANULOPOIESIS	REACTOME_TRANSCRIPTIONAL_REGULATION_OF_GRANULOPOIESIS		30	0.274238	0.913806	0.612717	0.804143	1	1817	tags=23%, list=12%, signal=26%
PID_TOLL_ENDOGENOUS_PATHWAY	PID_TOLL_ENDOGENOUS_PATHWAY		22	0.300586	0.910262	0.585434	0.8115	1	694	tags=18%, list=5%, signal=19%
KEGG_NOTCH_SIGNALING_PATHWAY	KEGG_NOTCH_SIGNALING_PATHWAY		46	0.24588	0.90761	0.666667	0.816288	1	3080	tags=33%, list=20%, signal=41%
PID_REELIN_PATHWAY	PID_REELIN_PATHWAY		27	0.269753	0.90672	0.621795	0.816686	1	2076	tags=22%, list=14%, signal=26%
REACTOME_PROTEIN_PROTEIN_INTERACTIONS_AT_SYNAPSES	REACTOME_PROTEIN_PROTEIN_INTERACTIONS_AT_SYNAPSES		70	0.221943	0.903245	0.687023	0.823616	1	891	tags=7%, list=6%, signal=8%
BIOCARTA_IGF1R_PATHWAY	BIOCARTA_IGF1R_PATHWAY		22	0.28932	0.901187	0.582554	0.826875	1	3581	tags=45%, list=24%, signal=59%
BIOCARTA_HCMV_PATHWAY	BIOCARTA_HCMV_PATHWAY		17	0.312911	0.90064	0.550143	0.826365	1	3531	tags=29%, list=23%, signal=38%
BIOCARTA_INSULIN_PATHWAY	BIOCARTA_INSULIN_PATHWAY		21	0.290416	0.898743	0.626911	0.82928	1	3531	tags=48%, list=23%, signal=62%
REACTOME_DAG_AND_IP3_SIGNALING	REACTOME_DAG_AND_IP3_SIGNALING		38	0.25166	0.897962	0.632588	0.829365	1	2162	tags=26%, list=14%, signal=31%
REACTOME_NOTCH2_ACTIVATION_AND_TRANSMISSION_OF_SIGNAL_TO_THE_NUCLEUS	REACTOME_NOTCH2_ACTIVATION_AND_TRANSMISSION_OF_SIGNAL_TO_THE_NUCLEUS		20	0.293856	0.897423	0.627692	0.828865	1	2668	tags=30%, list=18%, signal=36%
BIOCARTA_CREB_PATHWAY	BIOCARTA_CREB_PATHWAY		21	0.296504	0.897184	0.643836	0.827624	1	3581	tags=43%, list=24%, signal=56%
BIOCARTA_BCELLSURVIVAL_PATHWAY	BIOCARTA_BCELLSURVIVAL_PATHWAY		15	0.317488	0.897167	0.573407	0.825831	1	2256	tags=33%, list=15%, signal=39%
BIOCARTA_INTRINSIC_PATHWAY	BIOCARTA_INTRINSIC_PATHWAY		23	0.287203	0.897078	0.642012	0.824242	1	1907	tags=22%, list=13%, signal=25%
REACTOME_FORMATION_OF_INCISION_COMPLEX_IN_GG_NER	REACTOME_FORMATION_OF_INCISION_COMPLEX_IN_GG_NER		41	0.253257	0.896638	0.618557	0.823477	1	1065	tags=15%, list=7%, signal=16%
REACTOME_SIGNALING_BY_ERYTHROPOIETIN	REACTOME_SIGNALING_BY_ERYTHROPOIETIN		25	0.277979	0.893671	0.637119	0.828938	1	2259	tags=28%, list=15%, signal=33%
BIOCARTA_EPO_PATHWAY	BIOCARTA_EPO_PATHWAY		19	0.300096	0.893102	0.607046	0.828598	1	3224	tags=47%, list=21%, signal=60%
REACTOME_INTEGRIN_SIGNALING	REACTOME_INTEGRIN_SIGNALING		27	0.271773	0.892009	0.604651	0.829507	1	229	tags=7%, list=2%, signal=8%
REACTOME_SYNTHESIS_SECRETION_AND_DEACYLATION_OF_GHRELIN	REACTOME_SYNTHESIS_SECRETION_AND_DEACYLATION_OF_GHRELIN		15	0.310796	0.890153	0.645777	0.832106	1	1523	tags=20%, list=10%, signal=22%
REACTOME_TRANSCRIPTIONAL_REGULATION_BY_THE_AP_2_TFAP2_FAMILY_OF_TRANSCRIPTION_FACTORS	REACTOME_TRANSCRIPTIONAL_REGULATION_BY_THE_AP_2_TFAP2_FAMILY_OF_TRANSCRIPTION_FACTORS		33	0.258596	0.887926	0.619469	0.835566	1	1356	tags=18%, list=9%, signal=20%
REACTOME_REGULATION_OF_TP53_ACTIVITY_THROUGH_METHYLATION	REACTOME_REGULATION_OF_TP53_ACTIVITY_THROUGH_METHYLATION		16	0.313539	0.886003	0.625	0.838276	1	1356	tags=13%, list=9%, signal=14%
REACTOME_PINK_PARKIN_MEDIATED_MITOPHAGY	REACTOME_PINK_PARKIN_MEDIATED_MITOPHAGY		19	0.296107	0.883764	0.636103	0.841674	1	1383	tags=21%, list=9%, signal=23%
REACTOME_MTOR_SIGNALLING	REACTOME_MTOR_SIGNALLING		39	0.243933	0.883426	0.678808	0.840717	1	2277	tags=18%, list=15%, signal=21%
PID_ANGIOPOIETIN_RECEPTOR_PATHWAY	PID_ANGIOPOIETIN_RECEPTOR_PATHWAY		49	0.233185	0.881625	0.705674	0.843186	1	2342	tags=22%, list=16%, signal=26%
PID_LKB1_PATHWAY	PID_LKB1_PATHWAY		46	0.234585	0.880139	0.696113	0.844869	1	2417	tags=20%, list=16%, signal=23%
REACTOME_RUNX1_REGULATES_GENES_INVOLVED_IN_MEGAKARYOCYTE_DIFFERENTIATION_AND_PLATELET_FUNCTION	REACTOME_RUNX1_REGULATES_GENES_INVOLVED_IN_MEGAKARYOCYTE_DIFFERENTIATION_AND_PLATELET_FUNCTION		36	0.246212	0.878	0.671186	0.848109	1	3819	tags=50%, list=25%, signal=67%
REACTOME_EPHA_MEDIATED_GROWTH_CONE_COLLAPSE	REACTOME_EPHA_MEDIATED_GROWTH_CONE_COLLAPSE		28	0.264926	0.874677	0.671827	0.853873	1	2359	tags=25%, list=16%, signal=30%
KEGG_DORSO_VENTRAL_AXIS_FORMATION	KEGG_DORSO_VENTRAL_AXIS_FORMATION		21	0.278563	0.874576	0.660221	0.852235	1	3876	tags=43%, list=26%, signal=58%
PID_HIF1A_PATHWAY	PID_HIF1A_PATHWAY		18	0.297142	0.873256	0.633929	0.853661	1	1328	tags=17%, list=9%, signal=18%
KEGG_PANCREATIC_CANCER	KEGG_PANCREATIC_CANCER		69	0.213174	0.871738	0.733096	0.855194	1	2506	tags=23%, list=17%, signal=28%
REACTOME_FRS_MEDIATED_FGFR2_SIGNALING	REACTOME_FRS_MEDIATED_FGFR2_SIGNALING		20	0.287077	0.866934	0.655072	0.864547	1	535	tags=10%, list=4%, signal=10%
REACTOME_SIGNALING_BY_VEGF	REACTOME_SIGNALING_BY_VEGF		102	0.201921	0.866523	0.8	0.863649	1	3044	tags=27%, list=20%, signal=34%
REACTOME_DEACTIVATION_OF_THE_BETA_CATENIN_TRANSACTIVATING_COMPLEX	REACTOME_DEACTIVATION_OF_THE_BETA_CATENIN_TRANSACTIVATING_COMPLEX		37	0.244704	0.866421	0.69419	0.862002	1	4119	tags=49%, list=27%, signal=67%
KEGG_CYSTEINE_AND_METHIONINE_METABOLISM	KEGG_CYSTEINE_AND_METHIONINE_METABOLISM		32	0.255982	0.865634	0.693009	0.861962	1	3007	tags=31%, list=20%, signal=39%
REACTOME_MAP2K_AND_MAPK_ACTIVATION	REACTOME_MAP2K_AND_MAPK_ACTIVATION		40	0.244457	0.865335	0.703704	0.86079	1	460	tags=8%, list=3%, signal=8%
REACTOME_TRIGLYCERIDE_METABOLISM	REACTOME_TRIGLYCERIDE_METABOLISM		29	0.255089	0.863111	0.695783	0.863751	1	2214	tags=31%, list=15%, signal=36%
REACTOME_G_BETA:GAMMA_SIGNALLING_THROUGH_CDC42	REACTOME_G_BETA:GAMMA_SIGNALLING_THROUGH_CDC42		16	0.291404	0.861538	0.673184	0.865457	1	1968	tags=19%, list=13%, signal=22%
REACTOME_GLYOXYLATE_METABOLISM_AND_GLYCINE_DEGRADATION	REACTOME_GLYOXYLATE_METABOLISM_AND_GLYCINE_DEGRADATION		30	0.248857	0.860166	0.704969	0.866595	1	1343	tags=17%, list=9%, signal=18%
PID_ERBB1_DOWNSTREAM_PATHWAY	PID_ERBB1_DOWNSTREAM_PATHWAY		103	0.197338	0.859247	0.779736	0.866759	1	3232	tags=32%, list=21%, signal=40%
BIOCARTA_INTEGRIN_PATHWAY	BIOCARTA_INTEGRIN_PATHWAY		32	0.250787	0.858807	0.716867	0.865931	1	3224	tags=22%, list=21%, signal=28%
REACTOME_MTORC1_MEDIATED_SIGNALLING	REACTOME_MTORC1_MEDIATED_SIGNALLING		22	0.275961	0.856623	0.669753	0.868807	1	2277	tags=18%, list=15%, signal=21%
REACTOME_COOPERATION_OF_PDCL_PHLP1_AND_TRIC_CCT_IN_G_PROTEIN_BETA_FOLDING	REACTOME_COOPERATION_OF_PDCL_PHLP1_AND_TRIC_CCT_IN_G_PROTEIN_BETA_FOLDING		38	0.233491	0.855898	0.755352	0.868625	1	82	tags=5%, list=1%, signal=5%
BIOCARTA_BCR_PATHWAY	BIOCARTA_BCR_PATHWAY		30	0.259284	0.855711	0.707395	0.867277	1	3232	tags=43%, list=21%, signal=55%
KEGG_GLYCOSAMINOGLYCAN_BIOSYNTHESIS_CHONDROITIN_SULFATE	KEGG_GLYCOSAMINOGLYCAN_BIOSYNTHESIS_CHONDROITIN_SULFATE		21	0.280643	0.850355	0.672619	0.877047	1	1762	tags=29%, list=12%, signal=32%
REACTOME_EPH_EPHRIN_SIGNALING	REACTOME_EPH_EPHRIN_SIGNALING		86	0.202815	0.850222	0.807692	0.875457	1	2359	tags=20%, list=16%, signal=23%
BIOCARTA_41BB_PATHWAY	BIOCARTA_41BB_PATHWAY		15	0.308976	0.844996	0.681818	0.88458	1	3257	tags=33%, list=22%, signal=42%
REACTOME_SYNAPTIC_ADHESION_LIKE_MOLECULES	REACTOME_SYNAPTIC_ADHESION_LIKE_MOLECULES		18	0.289555	0.844907	0.702703	0.882899	1	5066	tags=50%, list=34%, signal=75%
REACTOME_APOPTOTIC_CLEAVAGE_OF_CELLULAR_PROTEINS	REACTOME_APOPTOTIC_CLEAVAGE_OF_CELLULAR_PROTEINS		37	0.246106	0.841665	0.741497	0.887858	1	2480	tags=24%, list=16%, signal=29%
REACTOME_INTERLEUKIN_17_SIGNALING	REACTOME_INTERLEUKIN_17_SIGNALING		66	0.208341	0.840275	0.8157	0.888925	1	2896	tags=27%, list=19%, signal=34%
REACTOME_LISTERIA_MONOCYTOGENES_ENTRY_INTO_HOST_CELLS	REACTOME_LISTERIA_MONOCYTOGENES_ENTRY_INTO_HOST_CELLS		17	0.281915	0.836729	0.674095	0.893995	1	4989	tags=65%, list=33%, signal=97%
REACTOME_GASTRIN_CREB_SIGNALLING_PATHWAY_VIA_PKC_AND_MAPK	REACTOME_GASTRIN_CREB_SIGNALLING_PATHWAY_VIA_PKC_AND_MAPK		17	0.290991	0.836585	0.693593	0.892442	1	3232	tags=41%, list=21%, signal=52%
REACTOME_NUCLEAR_RECEPTOR_TRANSCRIPTION_PATHWAY	REACTOME_NUCLEAR_RECEPTOR_TRANSCRIPTION_PATHWAY		50	0.21612	0.832354	0.814394	0.898963	1	1793	tags=16%, list=12%, signal=18%
KEGG_STARCH_AND_SUCROSE_METABOLISM	KEGG_STARCH_AND_SUCROSE_METABOLISM		38	0.238836	0.828899	0.754967	0.90405	1	2766	tags=26%, list=18%, signal=32%
BIOCARTA_TFF_PATHWAY	BIOCARTA_TFF_PATHWAY		23	0.258978	0.825741	0.700906	0.908366	1	3531	tags=35%, list=23%, signal=45%
REACTOME_NEURODEGENERATIVE_DISEASES	REACTOME_NEURODEGENERATIVE_DISEASES		22	0.266607	0.823835	0.749271	0.910168	1	4072	tags=41%, list=27%, signal=56%
PID_ARF6_PATHWAY	PID_ARF6_PATHWAY		32	0.236347	0.822267	0.752294	0.911276	1	3246	tags=41%, list=21%, signal=52%
REACTOME_TP53_REGULATES_METABOLIC_GENES	REACTOME_TP53_REGULATES_METABOLIC_GENES		78	0.200524	0.820602	0.864407	0.912618	1	2506	tags=23%, list=17%, signal=28%
REACTOME_SIGNALING_BY_NODAL	REACTOME_SIGNALING_BY_NODAL		17	0.28038	0.819638	0.712401	0.912479	1	2908	tags=29%, list=19%, signal=36%
REACTOME_RORA_ACTIVATES_GENE_EXPRESSION	REACTOME_RORA_ACTIVATES_GENE_EXPRESSION		17	0.276914	0.8196	0.71547	0.910697	1	1899	tags=29%, list=13%, signal=34%
PID_SMAD2_3PATHWAY	PID_SMAD2_3PATHWAY		16	0.280943	0.81933	0.705202	0.909329	1	3224	tags=31%, list=21%, signal=40%
BIOCARTA_TOB1_PATHWAY	BIOCARTA_TOB1_PATHWAY		17	0.284188	0.819278	0.695652	0.907589	1	2908	tags=35%, list=19%, signal=44%
REACTOME_GLUTAMATE_NEUROTRANSMITTER_RELEASE_CYCLE	REACTOME_GLUTAMATE_NEUROTRANSMITTER_RELEASE_CYCLE		22	0.262637	0.81749	0.751592	0.909072	1	2632	tags=27%, list=17%, signal=33%
PID_P38_MKK3_6PATHWAY	PID_P38_MKK3_6PATHWAY		25	0.25697	0.817323	0.751397	0.90758	1	3168	tags=24%, list=21%, signal=30%
PID_RB_1PATHWAY	PID_RB_1PATHWAY		63	0.205788	0.816339	0.830389	0.907703	1	2382	tags=21%, list=16%, signal=24%
PID_VEGFR1_2_PATHWAY	PID_VEGFR1_2_PATHWAY		67	0.206377	0.816062	0.838488	0.90638	1	3546	tags=30%, list=23%, signal=39%
REACTOME_TCF_DEPENDENT_SIGNALING_IN_RESPONSE_TO_WNT	REACTOME_TCF_DEPENDENT_SIGNALING_IN_RESPONSE_TO_WNT		160	0.178884	0.815743	0.952096	0.905128	1	2622	tags=20%, list=17%, signal=24%
REACTOME_MYD88_CASCADE_INITIATED_ON_PLASMA_MEMBRANE	REACTOME_MYD88_CASCADE_INITIATED_ON_PLASMA_MEMBRANE		78	0.20023	0.815497	0.891129	0.9038	1	2896	tags=27%, list=19%, signal=33%
REACTOME_PROCESSING_OF_SMDT1	REACTOME_PROCESSING_OF_SMDT1		16	0.277842	0.813134	0.705556	0.906033	1	1798	tags=25%, list=12%, signal=28%
REACTOME_BETA_CATENIN_PHOSPHORYLATION_CASCADE	REACTOME_BETA_CATENIN_PHOSPHORYLATION_CASCADE		16	0.293561	0.812927	0.740541	0.904552	1	1077	tags=13%, list=7%, signal=13%
REACTOME_SIGNALING_BY_NON_RECEPTOR_TYROSINE_KINASES	REACTOME_SIGNALING_BY_NON_RECEPTOR_TYROSINE_KINASES		49	0.215995	0.810987	0.829787	0.906019	1	1886	tags=16%, list=12%, signal=19%
SIG_CHEMOTAXIS	SIG_CHEMOTAXIS		41	0.223078	0.809303	0.811377	0.907268	1	3051	tags=32%, list=20%, signal=40%
REACTOME_GLUCAGON_TYPE_LIGAND_RECEPTORS	REACTOME_GLUCAGON_TYPE_LIGAND_RECEPTORS		25	0.247414	0.809274	0.801887	0.905524	1	2312	tags=20%, list=15%, signal=24%
REACTOME_SIGNALING_BY_NOTCH3	REACTOME_SIGNALING_BY_NOTCH3		45	0.218109	0.808281	0.822064	0.905421	1	2668	tags=27%, list=18%, signal=32%
REACTOME_PEPTIDE_HORMONE_METABOLISM	REACTOME_PEPTIDE_HORMONE_METABOLISM		73	0.197966	0.808171	0.875969	0.903843	1	1605	tags=14%, list=11%, signal=15%
PID_IL2_PI3K_PATHWAY	PID_IL2_PI3K_PATHWAY		33	0.231708	0.807955	0.777409	0.902463	1	2259	tags=27%, list=15%, signal=32%
REACTOME_HATS_ACETYLATE_HISTONES	REACTOME_HATS_ACETYLATE_HISTONES		77	0.191234	0.807843	0.879699	0.900871	1	2742	tags=23%, list=18%, signal=28%
REACTOME_ONCOGENE_INDUCED_SENESCENCE	REACTOME_ONCOGENE_INDUCED_SENESCENCE		31	0.236447	0.807099	0.773292	0.900349	1	1348	tags=16%, list=9%, signal=18%
REACTOME_APOPTOTIC_EXECUTION_PHASE	REACTOME_APOPTOTIC_EXECUTION_PHASE		44	0.221039	0.8054	0.806452	0.901599	1	2480	tags=23%, list=16%, signal=27%
BIOCARTA_IL6_PATHWAY	BIOCARTA_IL6_PATHWAY		21	0.257283	0.804955	0.752717	0.900526	1	3224	tags=38%, list=21%, signal=48%
PID_P75_NTR_PATHWAY	PID_P75_NTR_PATHWAY		68	0.196381	0.799887	0.884615	0.90719	1	1248	tags=13%, list=8%, signal=14%
REACTOME_NEUREXINS_AND_NEUROLIGINS	REACTOME_NEUREXINS_AND_NEUROLIGINS		48	0.213801	0.799279	0.818182	0.9065	1	891	tags=6%, list=6%, signal=7%
REACTOME_GLUTATHIONE_CONJUGATION	REACTOME_GLUTATHIONE_CONJUGATION		31	0.238209	0.796941	0.81268	0.908496	1	2995	tags=39%, list=20%, signal=48%
KEGG_BLADDER_CANCER	KEGG_BLADDER_CANCER		40	0.218974	0.793979	0.824841	0.911362	1	1348	tags=15%, list=9%, signal=16%
REACTOME_METABOLISM_OF_PORPHYRINS	REACTOME_METABOLISM_OF_PORPHYRINS		16	0.273562	0.786871	0.779944	0.920754	1	663	tags=13%, list=4%, signal=13%
REACTOME_BUDDING_AND_MATURATION_OF_HIV_VIRION	REACTOME_BUDDING_AND_MATURATION_OF_HIV_VIRION		25	0.245193	0.783911	0.827485	0.923452	1	11408	tags=100%, list=76%, signal=408%
REACTOME_VASOPRESSIN_REGULATES_RENAL_WATER_HOMEOSTASIS_VIA_AQUAPORINS	REACTOME_VASOPRESSIN_REGULATES_RENAL_WATER_HOMEOSTASIS_VIA_AQUAPORINS		36	0.226863	0.782215	0.870175	0.924299	1	2162	tags=19%, list=14%, signal=23%
BIOCARTA_P53_PATHWAY	BIOCARTA_P53_PATHWAY		16	0.270755	0.780286	0.772853	0.925276	1	49	tags=6%, list=0%, signal=6%
REACTOME_CLASS_I_PEROXISOMAL_MEMBRANE_PROTEIN_IMPORT	REACTOME_CLASS_I_PEROXISOMAL_MEMBRANE_PROTEIN_IMPORT		19	0.254487	0.773837	0.803922	0.932977	1	3718	tags=26%, list=25%, signal=35%
REACTOME_ESTROGEN_DEPENDENT_GENE_EXPRESSION	REACTOME_ESTROGEN_DEPENDENT_GENE_EXPRESSION		90	0.180248	0.770207	0.922727	0.936424	1	2382	tags=24%, list=16%, signal=29%
BIOCARTA_RACCYCD_PATHWAY	BIOCARTA_RACCYCD_PATHWAY		26	0.238357	0.764697	0.831325	0.942116	1	295	tags=8%, list=2%, signal=8%
PID_NETRIN_PATHWAY	PID_NETRIN_PATHWAY		30	0.230343	0.763551	0.846608	0.941904	1	2588	tags=20%, list=17%, signal=24%
REACTOME_NUCLEAR_EVENTS_KINASE_AND_TRANSCRIPTION_FACTOR_ACTIVATION	REACTOME_NUCLEAR_EVENTS_KINASE_AND_TRANSCRIPTION_FACTOR_ACTIVATION		25	0.235887	0.762991	0.858333	0.940859	1	3224	tags=32%, list=21%, signal=41%
REACTOME_NOTCH3_ACTIVATION_AND_TRANSMISSION_OF_SIGNAL_TO_THE_NUCLEUS	REACTOME_NOTCH3_ACTIVATION_AND_TRANSMISSION_OF_SIGNAL_TO_THE_NUCLEUS		23	0.237009	0.762672	0.831884	0.93949	1	4119	tags=39%, list=27%, signal=54%
KEGG_NON_SMALL_CELL_LUNG_CANCER	KEGG_NON_SMALL_CELL_LUNG_CANCER		54	0.199582	0.761464	0.888112	0.93935	1	1348	tags=13%, list=9%, signal=14%
REACTOME_MITOPHAGY	REACTOME_MITOPHAGY		26	0.23666	0.761406	0.864943	0.937658	1	1383	tags=15%, list=9%, signal=17%
PID_P53_REGULATION_PATHWAY	PID_P53_REGULATION_PATHWAY		58	0.195106	0.760114	0.872131	0.937613	1	2009	tags=16%, list=13%, signal=18%
KEGG_NEUROTROPHIN_SIGNALING_PATHWAY	KEGG_NEUROTROPHIN_SIGNALING_PATHWAY		118	0.173984	0.759366	0.98	0.936789	1	2259	tags=19%, list=15%, signal=22%
REACTOME_METALLOPROTEASE_DUBS	REACTOME_METALLOPROTEASE_DUBS		18	0.254722	0.742898	0.839763	0.955334	1	4119	tags=39%, list=27%, signal=53%
REACTOME_COPI_MEDIATED_ANTEROGRADE_TRANSPORT	REACTOME_COPI_MEDIATED_ANTEROGRADE_TRANSPORT		91	0.174414	0.742285	0.96063	0.954236	1	3252	tags=26%, list=22%, signal=33%
REACTOME_MISCELLANEOUS_TRANSPORT_AND_BINDING_EVENTS	REACTOME_MISCELLANEOUS_TRANSPORT_AND_BINDING_EVENTS		23	0.233843	0.739193	0.861862	0.95596	1	1042	tags=13%, list=7%, signal=14%
REACTOME_BBSOME_MEDIATED_CARGO_TARGETING_TO_CILIUM	REACTOME_BBSOME_MEDIATED_CARGO_TARGETING_TO_CILIUM		23	0.237683	0.736387	0.860335	0.957369	1	3281	tags=30%, list=22%, signal=39%
REACTOME_ZINC_TRANSPORTERS	REACTOME_ZINC_TRANSPORTERS		16	0.252511	0.721675	0.852691	0.971067	1	1272	tags=13%, list=8%, signal=14%
KEGG_EPITHELIAL_CELL_SIGNALING_IN_HELICOBACTER_PYLORI_INFECTION	KEGG_EPITHELIAL_CELL_SIGNALING_IN_HELICOBACTER_PYLORI_INFECTION		61	0.180917	0.717577	0.969349	0.973223	1	896	tags=10%, list=6%, signal=10%
REACTOME_SMOOTH_MUSCLE_CONTRACTION	REACTOME_SMOOTH_MUSCLE_CONTRACTION		31	0.211256	0.715538	0.919255	0.973442	1	2372	tags=23%, list=16%, signal=27%
PID_NEPHRIN_NEPH1_PATHWAY	PID_NEPHRIN_NEPH1_PATHWAY		30	0.215371	0.714044	0.92284	0.972995	1	2767	tags=30%, list=18%, signal=37%
REACTOME_SIGNALING_BY_NTRK2_TRKB	REACTOME_SIGNALING_BY_NTRK2_TRKB		24	0.227627	0.712212	0.887052	0.973015	1	3531	tags=33%, list=23%, signal=43%
BIOCARTA_WNT_PATHWAY	BIOCARTA_WNT_PATHWAY		23	0.222902	0.711387	0.89049	0.971919	1	3695	tags=35%, list=24%, signal=46%
REACTOME_ACTIVATION_OF_BH3_ONLY_PROTEINS	REACTOME_ACTIVATION_OF_BH3_ONLY_PROTEINS		29	0.210394	0.705061	0.933333	0.975634	1	1278	tags=14%, list=8%, signal=15%
SIG_REGULATION_OF_THE_ACTIN_CYTOSKELETON_BY_RHO_GTPASES	SIG_REGULATION_OF_THE_ACTIN_CYTOSKELETON_BY_RHO_GTPASES		29	0.211865	0.704812	0.911315	0.974087	1	2959	tags=31%, list=20%, signal=39%
PID_ARF6_DOWNSTREAM_PATHWAY	PID_ARF6_DOWNSTREAM_PATHWAY		15	0.247893	0.69782	0.881215	0.978371	1	3836	tags=33%, list=25%, signal=45%
REACTOME_SHC_MEDIATED_CASCADE:FGFR4	REACTOME_SHC_MEDIATED_CASCADE:FGFR4		15	0.252348	0.69643	0.877604	0.977744	1	535	tags=13%, list=4%, signal=14%
PID_MAPK_TRK_PATHWAY	PID_MAPK_TRK_PATHWAY		33	0.205614	0.695328	0.944828	0.976934	1	3224	tags=33%, list=21%, signal=42%
REACTOME_INSULIN_RECEPTOR_RECYCLING	REACTOME_INSULIN_RECEPTOR_RECYCLING		21	0.227659	0.694842	0.900875	0.975548	1	1760	tags=19%, list=12%, signal=22%
REACTOME_G_BETA:GAMMA_SIGNALLING_THROUGH_PI3KGAMMA	REACTOME_G_BETA:GAMMA_SIGNALLING_THROUGH_PI3KGAMMA		22	0.223057	0.691238	0.885387	0.97663	1	39	tags=5%, list=0%, signal=5%
PID_LPA4_PATHWAY	PID_LPA4_PATHWAY		15	0.25043	0.688048	0.888571	0.977253	1	1674	tags=20%, list=11%, signal=22%
REACTOME_ESTROGEN_DEPENDENT_NUCLEAR_EVENTS_DOWNSTREAM_OF_ESR_MEMBRANE_SIGNALING	REACTOME_ESTROGEN_DEPENDENT_NUCLEAR_EVENTS_DOWNSTREAM_OF_ESR_MEMBRANE_SIGNALING		24	0.21632	0.684616	0.915254	0.977987	1	3224	tags=29%, list=21%, signal=37%
REACTOME_SUMOYLATION_OF_INTRACELLULAR_RECEPTORS	REACTOME_SUMOYLATION_OF_INTRACELLULAR_RECEPTORS		30	0.200722	0.679314	0.933535	0.979963	1	3967	tags=40%, list=26%, signal=54%
REACTOME_IRON_UPTAKE_AND_TRANSPORT	REACTOME_IRON_UPTAKE_AND_TRANSPORT		51	0.17794	0.675808	0.980392	0.980541	1	1978	tags=16%, list=13%, signal=18%
REACTOME_MITOCHONDRIAL_CALCIUM_ION_TRANSPORT	REACTOME_MITOCHONDRIAL_CALCIUM_ION_TRANSPORT		23	0.218443	0.674651	0.95	0.979582	1	1935	tags=22%, list=13%, signal=25%
REACTOME_PKMTS_METHYLATE_HISTONE_LYSINES	REACTOME_PKMTS_METHYLATE_HISTONE_LYSINES		43	0.180927	0.668003	0.974763	0.982128	1	3294	tags=30%, list=22%, signal=39%
KEGG_LYSOSOME	KEGG_LYSOSOME		117	0.154496	0.666759	0.995798	0.981134	1	3259	tags=26%, list=22%, signal=32%
KEGG_CITRATE_CYCLE_TCA_CYCLE	KEGG_CITRATE_CYCLE_TCA_CYCLE		29	0.197096	0.657612	0.949555	0.984656	1	743	tags=7%, list=5%, signal=7%
REACTOME_CELLULAR_SENESCENCE	REACTOME_CELLULAR_SENESCENCE		119	0.149572	0.655943	0.995238	0.983866	1	3609	tags=29%, list=24%, signal=37%
REACTOME_PYRUVATE_METABOLISM_AND_CITRIC_ACID_TCA_CYCLE	REACTOME_PYRUVATE_METABOLISM_AND_CITRIC_ACID_TCA_CYCLE		51	0.175769	0.654332	0.969697	0.982944	1	2861	tags=18%, list=19%, signal=22%
KEGG_PROXIMAL_TUBULE_BICARBONATE_RECLAMATION	KEGG_PROXIMAL_TUBULE_BICARBONATE_RECLAMATION		20	0.212723	0.654122	0.960784	0.981319	1	4125	tags=45%, list=27%, signal=62%
REACTOME_SMAD2_SMAD3:SMAD4_HETEROTRIMER_REGULATES_TRANSCRIPTION	REACTOME_SMAD2_SMAD3:SMAD4_HETEROTRIMER_REGULATES_TRANSCRIPTION		29	0.192254	0.651622	0.948795	0.980882	1	4171	tags=41%, list=28%, signal=57%
REACTOME_DEADENYLATION_OF_MRNA	REACTOME_DEADENYLATION_OF_MRNA		24	0.204664	0.646037	0.942623	0.982021	1	2419	tags=21%, list=16%, signal=25%
SA_PTEN_PATHWAY	SA_PTEN_PATHWAY		17	0.220054	0.631161	0.938953	0.987137	1	3531	tags=35%, list=23%, signal=46%
REACTOME_ER_QUALITY_CONTROL_COMPARTMENT_ERQC	REACTOME_ER_QUALITY_CONTROL_COMPARTMENT_ERQC		18	0.207447	0.628032	0.936416	0.986797	1	4121	tags=50%, list=27%, signal=69%
PID_EPHA2_FWD_PATHWAY	PID_EPHA2_FWD_PATHWAY		19	0.205511	0.607374	0.969613	0.992588	1	295	tags=5%, list=2%, signal=5%
BIOCARTA_ETS_PATHWAY	BIOCARTA_ETS_PATHWAY		17	0.211254	0.603199	0.951219	0.99217	1	2469	tags=29%, list=16%, signal=35%
REACTOME_PTEN_REGULATION	REACTOME_PTEN_REGULATION		133	0.132872	0.602461	1	0.990623	1	3529	tags=28%, list=23%, signal=36%
REACTOME_CELL_EXTRACELLULAR_MATRIX_INTERACTIONS	REACTOME_CELL_EXTRACELLULAR_MATRIX_INTERACTIONS		18	0.200748	0.602303	0.936639	0.988923	1	2331	tags=22%, list=15%, signal=26%
PID_ARF_3PATHWAY	PID_ARF_3PATHWAY		19	0.194923	0.587354	0.965616	0.991595	1	12165	tags=100%, list=81%, signal=513%
REACTOME_SUMOYLATION_OF_DNA_METHYLATION_PROTEINS	REACTOME_SUMOYLATION_OF_DNA_METHYLATION_PROTEINS		15	0.205405	0.568496	0.955182	0.994291	1	3529	tags=33%, list=23%, signal=43%
REACTOME_SIGNALING_BY_TGF_BETA_RECEPTOR_COMPLEX	REACTOME_SIGNALING_BY_TGF_BETA_RECEPTOR_COMPLEX		70	0.137896	0.564409	1	0.99339	1	2503	tags=19%, list=17%, signal=22%
BIOCARTA_PTDINS_PATHWAY	BIOCARTA_PTDINS_PATHWAY		23	0.181722	0.563231	0.991354	0.991918	1	1674	tags=13%, list=11%, signal=15%
KEGG_THYROID_CANCER	KEGG_THYROID_CANCER		27	0.152481	0.498135	0.993443	0.998447	1	3224	tags=22%, list=21%, signal=28%
REACTOME_CONVERSION_FROM_APC_C:CDC20_TO_APC_C:CDH1_IN_LATE_ANAPHASE	REACTOME_CONVERSION_FROM_APC_C:CDC20_TO_APC_C:CDH1_IN_LATE_ANAPHASE		18	0.157134	0.467079	0.997093	0.998429	1	12735	tags=100%, list=84%, signal=636%
