# Supplementary material for: Anti-Programmed Cell Death-1 Antibody and Dasatinib Combination Therapy Exhibits Efficacy in Metastatic Colorectal Cancer Mouse Models
Source: Cancers (Basel). 2022 Dec 13;14(24):6146. doi: 10.3390/cancers14246146 (PMC9776338; doi:10.3390/cancers14246146)
Supplement: Supplementary file 1 [file cancers-14-06146-s001.zip › Data S2.xlsx]

## Sheet: Gsea report for PD-1 Dasatinib 
NAME	GS<br> follow link to MSigDB	GS DETAILS	SIZE	ES	NES	NOM p-val	FDR q-val	FWER p-val	RANK AT MAX	LEADING EDGE
REACTOME_INTERFERON_ALPHA_BETA_SIGNALING	REACTOME_INTERFERON_ALPHA_BETA_SIGNALING	Details ...	47	-0.772718	-2.5119	0	0	0	1080	tags=55%, list=7%, signal=59%
REACTOME_INTERFERON_GAMMA_SIGNALING	REACTOME_INTERFERON_GAMMA_SIGNALING	Details ...	74	-0.666105	-2.39032	0	0	0	1100	tags=42%, list=7%, signal=45%
REACTOME_INTERFERON_SIGNALING	REACTOME_INTERFERON_SIGNALING	Details ...	155	-0.599368	-2.37371	0	0	0	1324	tags=35%, list=9%, signal=38%
KEGG_GRAFT_VERSUS_HOST_DISEASE	KEGG_GRAFT_VERSUS_HOST_DISEASE	Details ...	25	-0.797969	-2.31407	0	0	0	784	tags=56%, list=5%, signal=59%
PID_IL27_PATHWAY	PID_IL27_PATHWAY	Details ...	24	-0.791884	-2.26149	0	0	0	899	tags=42%, list=6%, signal=44%
REACTOME_INTERLEUKIN_10_SIGNALING	REACTOME_INTERLEUKIN_10_SIGNALING	Details ...	42	-0.672531	-2.18071	0	0.000137196	0.001	1457	tags=48%, list=10%, signal=53%
KEGG_ASTHMA	KEGG_ASTHMA	Details ...	18	-0.803859	-2.16253	0	0.000236022	0.002	636	tags=56%, list=4%, signal=58%
REACTOME_MITOCHONDRIAL_TRANSLATION	REACTOME_MITOCHONDRIAL_TRANSLATION	Details ...	93	-0.572601	-2.13728	0	0.000312268	0.003	4592	tags=68%, list=30%, signal=97%
KEGG_SYSTEMIC_LUPUS_ERYTHEMATOSUS	KEGG_SYSTEMIC_LUPUS_ERYTHEMATOSUS	Details ...	46	-0.640934	-2.12433	0	0.000464611	0.005	1006	tags=35%, list=7%, signal=37%
KEGG_ANTIGEN_PROCESSING_AND_PRESENTATION	KEGG_ANTIGEN_PROCESSING_AND_PRESENTATION	Details ...	48	-0.645313	-2.11579	0	0.000502317	0.006	3076	tags=63%, list=20%, signal=78%
REACTOME_DNA_STRAND_ELONGATION	REACTOME_DNA_STRAND_ELONGATION	Details ...	32	-0.677479	-2.10268	0	0.000456652	0.006	3242	tags=75%, list=21%, signal=95%
KEGG_ALLOGRAFT_REJECTION	KEGG_ALLOGRAFT_REJECTION	Details ...	25	-0.721273	-2.09754	0	0.00048917	0.007	784	tags=48%, list=5%, signal=51%
REACTOME_ACTIVATION_OF_THE_PRE_REPLICATIVE_COMPLEX	REACTOME_ACTIVATION_OF_THE_PRE_REPLICATIVE_COMPLEX	Details ...	32	-0.675066	-2.09157	0	0.000581334	0.009	3907	tags=81%, list=26%, signal=109%
REACTOME_IMMUNOREGULATORY_INTERACTIONS_BETWEEN_A_LYMPHOID_AND_A_NON_LYMPHOID_CELL	REACTOME_IMMUNOREGULATORY_INTERACTIONS_BETWEEN_A_LYMPHOID_AND_A_NON_LYMPHOID_CELL	Details ...	85	-0.575285	-2.07715	0	0.000600053	0.01	2869	tags=46%, list=19%, signal=56%
KEGG_CYTOSOLIC_DNA_SENSING_PATHWAY	KEGG_CYTOSOLIC_DNA_SENSING_PATHWAY	Details ...	40	-0.643092	-2.07122	0	0.000615706	0.011	1733	tags=35%, list=11%, signal=39%
KEGG_TYPE_I_DIABETES_MELLITUS	KEGG_TYPE_I_DIABETES_MELLITUS	Details ...	32	-0.672225	-2.05273	0	0.000735441	0.014	784	tags=44%, list=5%, signal=46%
REACTOME_DNA_REPLICATION	REACTOME_DNA_REPLICATION	Details ...	122	-0.519322	-2.01728	0	0.00133859	0.027	4985	tags=61%, list=33%, signal=90%
REACTOME_CELL_CYCLE_CHECKPOINTS	REACTOME_CELL_CYCLE_CHECKPOINTS	Details ...	247	-0.485537	-2.01176	0	0.00140324	0.03	4987	tags=55%, list=33%, signal=81%
REACTOME_ACTIVATION_OF_ATR_IN_RESPONSE_TO_REPLICATION_STRESS	REACTOME_ACTIVATION_OF_ATR_IN_RESPONSE_TO_REPLICATION_STRESS	Details ...	37	-0.646448	-2.00821	0	0.00137249	0.031	3822	tags=76%, list=25%, signal=101%
REACTOME_HDR_THROUGH_HOMOLOGOUS_RECOMBINATION_HRR	REACTOME_HDR_THROUGH_HOMOLOGOUS_RECOMBINATION_HRR	Details ...	63	-0.581436	-2.00672	0	0.00138737	0.033	4711	tags=71%, list=31%, signal=103%
KEGG_DNA_REPLICATION	KEGG_DNA_REPLICATION		35	-0.638001	-1.98887	0	0.00164202	0.041	3907	tags=71%, list=26%, signal=96%
REACTOME_G2_M_CHECKPOINTS	REACTOME_G2_M_CHECKPOINTS		131	-0.513265	-1.98285	0	0.00176003	0.046	5246	tags=62%, list=35%, signal=94%
REACTOME_NEGATIVE_REGULATORS_OF_DDX58_IFIH1_SIGNALING	REACTOME_NEGATIVE_REGULATORS_OF_DDX58_IFIH1_SIGNALING		29	-0.669169	-1.97995	0	0.00186827	0.051	1558	tags=34%, list=10%, signal=38%
REACTOME_HOMOLOGOUS_DNA_PAIRING_AND_STRAND_EXCHANGE	REACTOME_HOMOLOGOUS_DNA_PAIRING_AND_STRAND_EXCHANGE		41	-0.617043	-1.97588	0	0.00186057	0.053	4711	tags=78%, list=31%, signal=113%
KEGG_PRIMARY_IMMUNODEFICIENCY	KEGG_PRIMARY_IMMUNODEFICIENCY		30	-0.651354	-1.97265	0	0.00195471	0.057	1596	tags=47%, list=11%, signal=52%
REACTOME_HOMOLOGY_DIRECTED_REPAIR	REACTOME_HOMOLOGY_DIRECTED_REPAIR		98	-0.537065	-1.97145	0	0.00187953	0.057	3717	tags=53%, list=25%, signal=70%
KEGG_LEISHMANIA_INFECTION	KEGG_LEISHMANIA_INFECTION		61	-0.568935	-1.95701	0	0.00243145	0.075	1137	tags=26%, list=8%, signal=28%
REACTOME_ANTIVIRAL_MECHANISM_BY_IFN_STIMULATED_GENES	REACTOME_ANTIVIRAL_MECHANISM_BY_IFN_STIMULATED_GENES		70	-0.540813	-1.94962	0	0.00273635	0.086	2800	tags=40%, list=19%, signal=49%
REACTOME_EXTENSION_OF_TELOMERES	REACTOME_EXTENSION_OF_TELOMERES		30	-0.646565	-1.94807	0	0.00267162	0.087	4475	tags=80%, list=30%, signal=113%
REACTOME_TRANSLESION_SYNTHESIS_BY_Y_FAMILY_DNA_POLYMERASES_BYPASSES_LESIONS_ON_DNA_TEMPLATE	REACTOME_TRANSLESION_SYNTHESIS_BY_Y_FAMILY_DNA_POLYMERASES_BYPASSES_LESIONS_ON_DNA_TEMPLATE		37	-0.612384	-1.9438	0	0.00269417	0.091	2174	tags=41%, list=14%, signal=47%
REACTOME_RESOLUTION_OF_D_LOOP_STRUCTURES	REACTOME_RESOLUTION_OF_D_LOOP_STRUCTURES		33	-0.626062	-1.93548	0.00145985	0.00301604	0.103	3622	tags=67%, list=24%, signal=87%
REACTOME_DNA_REPLICATION_PRE_INITIATION	REACTOME_DNA_REPLICATION_PRE_INITIATION		82	-0.530251	-1.93144	0	0.00305282	0.107	4985	tags=62%, list=33%, signal=92%
REACTOME_RRNA_MODIFICATION_IN_THE_NUCLEUS_AND_CYTOSOL	REACTOME_RRNA_MODIFICATION_IN_THE_NUCLEUS_AND_CYTOSOL		58	-0.561776	-1.92803	0	0.00319147	0.112	5296	tags=69%, list=35%, signal=106%
PID_FANCONI_PATHWAY	PID_FANCONI_PATHWAY		45	-0.599205	-1.92112	0	0.00339577	0.122	4711	tags=76%, list=31%, signal=109%
KEGG_INTESTINAL_IMMUNE_NETWORK_FOR_IGA_PRODUCTION	KEGG_INTESTINAL_IMMUNE_NETWORK_FOR_IGA_PRODUCTION		37	-0.604994	-1.92107	0	0.00329874	0.122	636	tags=32%, list=4%, signal=34%
PID_IL23_PATHWAY	PID_IL23_PATHWAY		31	-0.625467	-1.90513	0	0.00449492	0.169	246	tags=19%, list=2%, signal=20%
REACTOME_TELOMERE_MAINTENANCE	REACTOME_TELOMERE_MAINTENANCE		35	-0.618094	-1.89952	0	0.00482904	0.186	3907	tags=66%, list=26%, signal=88%
REACTOME_CHOLESTEROL_BIOSYNTHESIS	REACTOME_CHOLESTEROL_BIOSYNTHESIS		24	-0.657062	-1.89863	0.00148148	0.00481466	0.191	3703	tags=75%, list=25%, signal=99%
REACTOME_TERMINATION_OF_TRANSLESION_DNA_SYNTHESIS	REACTOME_TERMINATION_OF_TRANSLESION_DNA_SYNTHESIS		30	-0.634796	-1.88277	0	0.00573266	0.232	2174	tags=50%, list=14%, signal=58%
REACTOME_RESOLUTION_OF_D_LOOP_STRUCTURES_THROUGH_SYNTHESIS_DEPENDENT_STRAND_ANNEALING_SDSA	REACTOME_RESOLUTION_OF_D_LOOP_STRUCTURES_THROUGH_SYNTHESIS_DEPENDENT_STRAND_ANNEALING_SDSA		26	-0.633794	-1.881	0	0.00580007	0.237	4711	tags=81%, list=31%, signal=117%
KEGG_HOMOLOGOUS_RECOMBINATION	KEGG_HOMOLOGOUS_RECOMBINATION		27	-0.644024	-1.87502	0	0.00602822	0.252	4346	tags=74%, list=29%, signal=104%
REACTOME_CHEMOKINE_RECEPTORS_BIND_CHEMOKINES	REACTOME_CHEMOKINE_RECEPTORS_BIND_CHEMOKINES		40	-0.585624	-1.87262	0	0.00602485	0.258	2256	tags=40%, list=15%, signal=47%
REACTOME_COMPLEMENT_CASCADE	REACTOME_COMPLEMENT_CASCADE		46	-0.575785	-1.86954	0	0.0062574	0.271	3011	tags=46%, list=20%, signal=57%
REACTOME_TELOMERE_C_STRAND_LAGGING_STRAND_SYNTHESIS	REACTOME_TELOMERE_C_STRAND_LAGGING_STRAND_SYNTHESIS		24	-0.638057	-1.86714	0.00316456	0.00630625	0.278	3907	tags=71%, list=26%, signal=95%
REACTOME_PD_1_SIGNALING	REACTOME_PD_1_SIGNALING		15	-0.726554	-1.86007	0.00157233	0.00676462	0.302	2415	tags=73%, list=16%, signal=87%
REACTOME_RESOLUTION_OF_ABASIC_SITES_AP_SITES	REACTOME_RESOLUTION_OF_ABASIC_SITES_AP_SITES		37	-0.592466	-1.8591	0	0.00670907	0.306	3952	tags=59%, list=26%, signal=80%
KEGG_AUTOIMMUNE_THYROID_DISEASE	KEGG_AUTOIMMUNE_THYROID_DISEASE		25	-0.632307	-1.85598	0	0.00706691	0.329	784	tags=44%, list=5%, signal=46%
PID_ATR_PATHWAY	PID_ATR_PATHWAY		38	-0.574511	-1.84638	0.00145985	0.00801987	0.365	4357	tags=63%, list=29%, signal=89%
REACTOME_BASE_EXCISION_REPAIR	REACTOME_BASE_EXCISION_REPAIR		43	-0.56006	-1.83901	0.00142857	0.00885188	0.4	3952	tags=53%, list=26%, signal=72%
REACTOME_DNA_DOUBLE_STRAND_BREAK_REPAIR	REACTOME_DNA_DOUBLE_STRAND_BREAK_REPAIR		125	-0.479531	-1.83715	0	0.00896219	0.409	3717	tags=49%, list=25%, signal=64%
REACTOME_TRANSLATION	REACTOME_TRANSLATION		255	-0.441232	-1.83251	0	0.00934901	0.426	6114	tags=60%, list=40%, signal=98%
KEGG_PYRIMIDINE_METABOLISM	KEGG_PYRIMIDINE_METABOLISM		95	-0.488388	-1.82119	0	0.0111248	0.486	4052	tags=51%, list=27%, signal=69%
REACTOME_OTHER_SEMAPHORIN_INTERACTIONS	REACTOME_OTHER_SEMAPHORIN_INTERACTIONS		19	-0.664722	-1.81953	0	0.0112953	0.497	888	tags=32%, list=6%, signal=34%
KEGG_STEROID_BIOSYNTHESIS	KEGG_STEROID_BIOSYNTHESIS		17	-0.696268	-1.8188	0.00308166	0.0111173	0.498	3703	tags=82%, list=25%, signal=109%
REACTOME_MITOTIC_G1_G1_S_PHASES	REACTOME_MITOTIC_G1_G1_S_PHASES		143	-0.456951	-1.81374	0	0.0116974	0.524	4985	tags=57%, list=33%, signal=84%
REACTOME_PERK_REGULATES_GENE_EXPRESSION	REACTOME_PERK_REGULATES_GENE_EXPRESSION		30	-0.601064	-1.81318	0.00308642	0.0115933	0.527	2353	tags=57%, list=16%, signal=67%
REACTOME_PROCESSING_OF_CAPPED_INTRON_CONTAINING_PRE_MRNA	REACTOME_PROCESSING_OF_CAPPED_INTRON_CONTAINING_PRE_MRNA		217	-0.441625	-1.81151	0	0.0117457	0.539	5870	tags=57%, list=39%, signal=92%
REACTOME_CHROMOSOME_MAINTENANCE	REACTOME_CHROMOSOME_MAINTENANCE		62	-0.521468	-1.81067	0	0.0116456	0.543	4910	tags=66%, list=33%, signal=98%
KEGG_NOD_LIKE_RECEPTOR_SIGNALING_PATHWAY	KEGG_NOD_LIKE_RECEPTOR_SIGNALING_PATHWAY		53	-0.533762	-1.80488	0	0.0125021	0.568	2468	tags=32%, list=16%, signal=38%
REACTOME_ATF4_ACTIVATES_GENES_IN_RESPONSE_TO_ENDOPLASMIC_RETICULUM_STRESS	REACTOME_ATF4_ACTIVATES_GENES_IN_RESPONSE_TO_ENDOPLASMIC_RETICULUM_STRESS		25	-0.635902	-1.80271	0.0015528	0.0127145	0.58	2226	tags=60%, list=15%, signal=70%
REACTOME_PROCESSING_OF_DNA_DOUBLE_STRAND_BREAK_ENDS	REACTOME_PROCESSING_OF_DNA_DOUBLE_STRAND_BREAK_ENDS		59	-0.514665	-1.79946	0	0.0130718	0.596	4711	tags=56%, list=31%, signal=81%
REACTOME_ASSEMBLY_OF_THE_PRE_REPLICATIVE_COMPLEX	REACTOME_ASSEMBLY_OF_THE_PRE_REPLICATIVE_COMPLEX		66	-0.510007	-1.79762	0	0.0131478	0.608	4985	tags=59%, list=33%, signal=88%
REACTOME_CELL_CYCLE_MITOTIC	REACTOME_CELL_CYCLE_MITOTIC		451	-0.413793	-1.79745	0	0.0129928	0.61	4988	tags=50%, list=33%, signal=72%
REACTOME_METABOLISM_OF_NON_CODING_RNA	REACTOME_METABOLISM_OF_NON_CODING_RNA		48	-0.535404	-1.7939	0.00146413	0.0134074	0.63	5102	tags=65%, list=34%, signal=97%
REACTOME_MRNA_SPLICING	REACTOME_MRNA_SPLICING		169	-0.447695	-1.78886	0	0.0141221	0.66	5790	tags=57%, list=38%, signal=92%
REACTOME_TRAF6_MEDIATED_IRF7_ACTIVATION	REACTOME_TRAF6_MEDIATED_IRF7_ACTIVATION		16	-0.676978	-1.78859	0.00152439	0.0139465	0.662	1558	tags=50%, list=10%, signal=56%
PID_CD8_TCR_PATHWAY	PID_CD8_TCR_PATHWAY		53	-0.531207	-1.78054	0.00137174	0.0152122	0.696	2425	tags=40%, list=16%, signal=47%
REACTOME_GPVI_MEDIATED_ACTIVATION_CASCADE	REACTOME_GPVI_MEDIATED_ACTIVATION_CASCADE		34	-0.572263	-1.77586	0.00598802	0.0159041	0.72	3480	tags=56%, list=23%, signal=72%
REACTOME_MITOTIC_METAPHASE_AND_ANAPHASE	REACTOME_MITOTIC_METAPHASE_AND_ANAPHASE		188	-0.441396	-1.76882	0	0.0171143	0.752	4987	tags=52%, list=33%, signal=76%
KEGG_CYTOKINE_CYTOKINE_RECEPTOR_INTERACTION	KEGG_CYTOKINE_CYTOKINE_RECEPTOR_INTERACTION		200	-0.43408	-1.7666	0	0.0173631	0.766	1480	tags=23%, list=10%, signal=25%
REACTOME_MITOTIC_SPINDLE_CHECKPOINT	REACTOME_MITOTIC_SPINDLE_CHECKPOINT		104	-0.465815	-1.76472	0	0.0175356	0.774	4797	tags=52%, list=32%, signal=76%
REACTOME_DNA_DAMAGE_BYPASS	REACTOME_DNA_DAMAGE_BYPASS		46	-0.532944	-1.76277	0	0.0176325	0.783	2174	tags=33%, list=14%, signal=38%
REACTOME_LAGGING_STRAND_SYNTHESIS	REACTOME_LAGGING_STRAND_SYNTHESIS		20	-0.64727	-1.76192	0.00151286	0.017551	0.785	3907	tags=75%, list=26%, signal=101%
REACTOME_G2_M_DNA_DAMAGE_CHECKPOINT	REACTOME_G2_M_DNA_DAMAGE_CHECKPOINT		60	-0.511508	-1.76028	0	0.017679	0.792	5246	tags=62%, list=35%, signal=94%
REACTOME_DDX58_IFIH1_MEDIATED_INDUCTION_OF_INTERFERON_ALPHA_BETA	REACTOME_DDX58_IFIH1_MEDIATED_INDUCTION_OF_INTERFERON_ALPHA_BETA		57	-0.514569	-1.75942	0.00135501	0.0175998	0.797	2277	tags=32%, list=15%, signal=37%
SA_MMP_CYTOKINE_CONNECTION	SA_MMP_CYTOKINE_CONNECTION		15	-0.696977	-1.75584	0.00157233	0.0182364	0.809	284	tags=27%, list=2%, signal=27%
REACTOME_TRANSLESION_SYNTHESIS_BY_POLH	REACTOME_TRANSLESION_SYNTHESIS_BY_POLH		17	-0.6492	-1.75403	0.00315457	0.0184493	0.817	2174	tags=41%, list=14%, signal=48%
REACTOME_MITOCHONDRIAL_PROTEIN_IMPORT	REACTOME_MITOCHONDRIAL_PROTEIN_IMPORT		62	-0.510811	-1.74934	0	0.0193059	0.839	5433	tags=66%, list=36%, signal=103%
REACTOME_RESOLUTION_OF_SISTER_CHROMATID_COHESION	REACTOME_RESOLUTION_OF_SISTER_CHROMATID_COHESION		115	-0.462838	-1.74817	0	0.0193604	0.846	4460	tags=51%, list=30%, signal=72%
PID_IL12_2PATHWAY	PID_IL12_2PATHWAY		58	-0.505196	-1.74512	0.0013986	0.01973	0.859	2180	tags=29%, list=14%, signal=34%
REACTOME_PCNA_DEPENDENT_LONG_PATCH_BASE_EXCISION_REPAIR	REACTOME_PCNA_DEPENDENT_LONG_PATCH_BASE_EXCISION_REPAIR		21	-0.623498	-1.74332	0.00303951	0.0198896	0.866	2197	tags=52%, list=15%, signal=61%
REACTOME_MITOTIC_PROMETAPHASE	REACTOME_MITOTIC_PROMETAPHASE		184	-0.433231	-1.73029	0	0.0233339	0.908	3698	tags=39%, list=24%, signal=50%
KEGG_MISMATCH_REPAIR	KEGG_MISMATCH_REPAIR		22	-0.618158	-1.72966	0.00458015	0.0231943	0.91	2398	tags=50%, list=16%, signal=59%
BIOCARTA_NO2IL12_PATHWAY	BIOCARTA_NO2IL12_PATHWAY		15	-0.679364	-1.72636	0.00302572	0.0239328	0.922	3434	tags=60%, list=23%, signal=78%
REACTOME_STING_MEDIATED_INDUCTION_OF_HOST_IMMUNE_RESPONSES	REACTOME_STING_MEDIATED_INDUCTION_OF_HOST_IMMUNE_RESPONSES		15	-0.675843	-1.7198	0.00794913	0.0255131	0.935	1800	tags=47%, list=12%, signal=53%
BIOCARTA_MCM_PATHWAY	BIOCARTA_MCM_PATHWAY		18	-0.641571	-1.71897	0.00644122	0.02551	0.938	3260	tags=78%, list=22%, signal=99%
KEGG_RIG_I_LIKE_RECEPTOR_SIGNALING_PATHWAY	KEGG_RIG_I_LIKE_RECEPTOR_SIGNALING_PATHWAY		48	-0.528246	-1.71897	0.00270636	0.0252266	0.938	2384	tags=31%, list=16%, signal=37%
REACTOME_RESPIRATORY_ELECTRON_TRANSPORT	REACTOME_RESPIRATORY_ELECTRON_TRANSPORT		83	-0.478355	-1.71537	0.00132626	0.0259362	0.94	5905	tags=60%, list=39%, signal=98%
REACTOME_RHO_GTPASES_ACTIVATE_FORMINS	REACTOME_RHO_GTPASES_ACTIVATE_FORMINS		126	-0.448538	-1.71525	0	0.0256735	0.94	4797	tags=54%, list=32%, signal=78%
REACTOME_RESOLUTION_OF_AP_SITES_VIA_THE_MULTIPLE_NUCLEOTIDE_PATCH_REPLACEMENT_PATHWAY	REACTOME_RESOLUTION_OF_AP_SITES_VIA_THE_MULTIPLE_NUCLEOTIDE_PATCH_REPLACEMENT_PATHWAY		24	-0.594661	-1.71339	0.00596125	0.0260057	0.947	3952	tags=63%, list=26%, signal=85%
REACTOME_RESPIRATORY_ELECTRON_TRANSPORT_ATP_SYNTHESIS_BY_CHEMIOSMOTIC_COUPLING_AND_HEAT_PRODUCTION_BY_UNCOUPLING_PROTEINS	REACTOME_RESPIRATORY_ELECTRON_TRANSPORT_ATP_SYNTHESIS_BY_CHEMIOSMOTIC_COUPLING_AND_HEAT_PRODUCTION_BY_UNCOUPLING_PROTEINS		100	-0.458255	-1.71303	0.00261097	0.0258024	0.948	5937	tags=59%, list=39%, signal=97%
REACTOME_DNA_REPAIR	REACTOME_DNA_REPAIR		273	-0.408124	-1.71185	0	0.0260165	0.95	4376	tags=44%, list=29%, signal=61%
REACTOME_TNFR2_NON_CANONICAL_NF_KB_PATHWAY	REACTOME_TNFR2_NON_CANONICAL_NF_KB_PATHWAY		92	-0.469614	-1.71037	0	0.0261451	0.955	5764	tags=58%, list=38%, signal=93%
REACTOME_COSTIMULATION_BY_THE_CD28_FAMILY	REACTOME_COSTIMULATION_BY_THE_CD28_FAMILY		59	-0.490996	-1.70653	0.00141044	0.0270853	0.961	3480	tags=47%, list=23%, signal=61%
REACTOME_TRNA_PROCESSING	REACTOME_TRNA_PROCESSING		101	-0.453721	-1.69916	0.00126422	0.0292176	0.968	5199	tags=53%, list=34%, signal=81%
REACTOME_HDR_THROUGH_SINGLE_STRAND_ANNEALING_SSA	REACTOME_HDR_THROUGH_SINGLE_STRAND_ANNEALING_SSA		36	-0.537802	-1.69477	0.00289855	0.0302822	0.974	4711	tags=69%, list=31%, signal=101%
PID_PI3KCI_PATHWAY	PID_PI3KCI_PATHWAY		48	-0.510384	-1.69289	0.00277008	0.0306242	0.977	2839	tags=40%, list=19%, signal=49%
KEGG_BASE_EXCISION_REPAIR	KEGG_BASE_EXCISION_REPAIR		32	-0.550265	-1.69279	0.00146843	0.0303464	0.977	3952	tags=59%, list=26%, signal=80%
REACTOME_MRNA_SPLICING_MINOR_PATHWAY	REACTOME_MRNA_SPLICING_MINOR_PATHWAY		50	-0.511403	-1.68824	0.00423131	0.0316293	0.98	5566	tags=70%, list=37%, signal=110%
REACTOME_ORC1_REMOVAL_FROM_CHROMATIN	REACTOME_ORC1_REMOVAL_FROM_CHROMATIN		68	-0.479755	-1.68746	0	0.031599	0.98	6097	tags=72%, list=40%, signal=120%
REACTOME_HOST_INTERACTIONS_WITH_INFLUENZA_FACTORS	REACTOME_HOST_INTERACTIONS_WITH_INFLUENZA_FACTORS		38	-0.533366	-1.68266	0.00712251	0.0332269	0.985	3458	tags=45%, list=23%, signal=58%
REACTOME_REGULATED_NECROSIS	REACTOME_REGULATED_NECROSIS		17	-0.642712	-1.68227	0.0096463	0.0330334	0.985	2874	tags=47%, list=19%, signal=58%
KEGG_NATURAL_KILLER_CELL_MEDIATED_CYTOTOXICITY	KEGG_NATURAL_KILLER_CELL_MEDIATED_CYTOTOXICITY		92	-0.456797	-1.68011	0.00130039	0.0336051	0.985	2874	tags=35%, list=19%, signal=43%
KEGG_SPLICEOSOME	KEGG_SPLICEOSOME		110	-0.443628	-1.6772	0.00255428	0.0344207	0.989	5046	tags=54%, list=33%, signal=80%
REACTOME_S_PHASE	REACTOME_S_PHASE		157	-0.422126	-1.67598	0	0.0345178	0.99	4985	tags=52%, list=33%, signal=77%
KEGG_TOLL_LIKE_RECEPTOR_SIGNALING_PATHWAY	KEGG_TOLL_LIKE_RECEPTOR_SIGNALING_PATHWAY		84	-0.460221	-1.67567	0.00404858	0.0342875	0.99	1768	tags=23%, list=12%, signal=25%
BIOCARTA_COMP_PATHWAY	BIOCARTA_COMP_PATHWAY		17	-0.620992	-1.67258	0.00775194	0.0352415	0.993	5292	tags=76%, list=35%, signal=118%
REACTOME_SWITCHING_OF_ORIGINS_TO_A_POST_REPLICATIVE_STATE	REACTOME_SWITCHING_OF_ORIGINS_TO_A_POST_REPLICATIVE_STATE		86	-0.459276	-1.66895	0.00406504	0.0364281	0.994	4985	tags=52%, list=33%, signal=78%
BIOCARTA_LAIR_PATHWAY	BIOCARTA_LAIR_PATHWAY		16	-0.649417	-1.66871	0.00754148	0.0362017	0.994	4509	tags=69%, list=30%, signal=98%
REACTOME_TRNA_AMINOACYLATION	REACTOME_TRNA_AMINOACYLATION		24	-0.587675	-1.66774	0.0107034	0.036172	0.994	4410	tags=58%, list=29%, signal=82%
REACTOME_COMPLEX_I_BIOGENESIS	REACTOME_COMPLEX_I_BIOGENESIS		47	-0.506887	-1.66617	0.00571429	0.0365592	0.994	5203	tags=53%, list=34%, signal=81%
REACTOME_SCF_SKP2_MEDIATED_DEGRADATION_OF_P27_P21	REACTOME_SCF_SKP2_MEDIATED_DEGRADATION_OF_P27_P21		57	-0.486402	-1.66501	0.00411523	0.0366392	0.994	6097	tags=68%, list=40%, signal=114%
REACTOME_MEIOTIC_RECOMBINATION	REACTOME_MEIOTIC_RECOMBINATION		26	-0.562575	-1.65595	0.00766871	0.0400439	0.997	4498	tags=62%, list=30%, signal=87%
REACTOME_TNFS_BIND_THEIR_PHYSIOLOGICAL_RECEPTORS	REACTOME_TNFS_BIND_THEIR_PHYSIOLOGICAL_RECEPTORS		24	-0.587043	-1.65566	0.010279	0.0398188	0.997	186	tags=17%, list=1%, signal=17%
REACTOME_PROCESSIVE_SYNTHESIS_ON_THE_LAGGING_STRAND	REACTOME_PROCESSIVE_SYNTHESIS_ON_THE_LAGGING_STRAND		15	-0.640407	-1.64898	0.0144231	0.04255	0.997	4475	tags=80%, list=30%, signal=114%
PID_THROMBIN_PAR4_PATHWAY	PID_THROMBIN_PAR4_PATHWAY		15	-0.641428	-1.64849	0.0120482	0.0423798	0.997	1305	tags=33%, list=9%, signal=36%
KEGG_CHEMOKINE_SIGNALING_PATHWAY	KEGG_CHEMOKINE_SIGNALING_PATHWAY		161	-0.417471	-1.63816	0	0.0471474	1	1941	tags=25%, list=13%, signal=28%
REACTOME_GENERATION_OF_SECOND_MESSENGER_MOLECULES	REACTOME_GENERATION_OF_SECOND_MESSENGER_MOLECULES		25	-0.558974	-1.63587	0.0167683	0.0478558	1	1815	tags=48%, list=12%, signal=54%
KEGG_BETA_ALANINE_METABOLISM	KEGG_BETA_ALANINE_METABOLISM		21	-0.586532	-1.6286	0.00773994	0.051244	1	3651	tags=52%, list=24%, signal=69%
KEGG_AMINOACYL_TRNA_BIOSYNTHESIS	KEGG_AMINOACYL_TRNA_BIOSYNTHESIS		22	-0.576845	-1.62597	0.0124224	0.0521386	1	4410	tags=59%, list=29%, signal=83%
REACTOME_RRNA_PROCESSING_IN_THE_NUCLEUS_AND_CYTOSOL	REACTOME_RRNA_PROCESSING_IN_THE_NUCLEUS_AND_CYTOSOL		172	-0.406944	-1.62541	0	0.0520834	1	5618	tags=49%, list=37%, signal=78%
REACTOME_DECTIN_1_MEDIATED_NONCANONICAL_NF_KB_SIGNALING	REACTOME_DECTIN_1_MEDIATED_NONCANONICAL_NF_KB_SIGNALING		60	-0.457701	-1.62511	0.00564972	0.051816	1	6097	tags=63%, list=40%, signal=106%
REACTOME_TRANSPORT_OF_MATURE_TRANSCRIPT_TO_CYTOPLASM	REACTOME_TRANSPORT_OF_MATURE_TRANSCRIPT_TO_CYTOPLASM		72	-0.455182	-1.62131	0.00408163	0.0535189	1	5117	tags=53%, list=34%, signal=79%
REACTOME_ANTIGEN_PRESENTATION:_FOLDING_ASSEMBLY_AND_PEPTIDE_LOADING_OF_CLASS_I_MHC	REACTOME_ANTIGEN_PRESENTATION:_FOLDING_ASSEMBLY_AND_PEPTIDE_LOADING_OF_CLASS_I_MHC		22	-0.577343	-1.62086	0.014771	0.0532985	1	3699	tags=55%, list=24%, signal=72%
BIOCARTA_CSK_PATHWAY	BIOCARTA_CSK_PATHWAY		18	-0.600613	-1.61517	0.0211726	0.0561327	1	2415	tags=56%, list=16%, signal=66%
KEGG_PROTEASOME	KEGG_PROTEASOME		44	-0.49554	-1.61503	0.00551724	0.0557678	1	6097	tags=68%, list=40%, signal=114%
PID_TXA2PATHWAY	PID_TXA2PATHWAY		55	-0.473568	-1.61314	0.00565771	0.0564593	1	2349	tags=31%, list=16%, signal=36%
REACTOME_ACYL_CHAIN_REMODELLING_OF_PC	REACTOME_ACYL_CHAIN_REMODELLING_OF_PC		23	-0.569859	-1.60889	0.0152905	0.0587443	1	2171	tags=39%, list=14%, signal=46%
BIOCARTA_CTLA4_PATHWAY	BIOCARTA_CTLA4_PATHWAY		18	-0.607651	-1.60626	0.0193548	0.0599133	1	1815	tags=56%, list=12%, signal=63%
REACTOME_MITOTIC_G2_G2_M_PHASES	REACTOME_MITOTIC_G2_G2_M_PHASES		183	-0.400536	-1.6046	0	0.0604503	1	5697	tags=53%, list=38%, signal=84%
REACTOME_AUF1_HNRNP_D0_BINDS_AND_DESTABILIZES_MRNA	REACTOME_AUF1_HNRNP_D0_BINDS_AND_DESTABILIZES_MRNA		53	-0.476569	-1.60274	0.00554785	0.0610433	1	6097	tags=68%, list=40%, signal=113%
REACTOME_TRNA_PROCESSING_IN_THE_NUCLEUS	REACTOME_TRNA_PROCESSING_IN_THE_NUCLEUS		55	-0.465502	-1.60189	0.00561798	0.0612074	1	3751	tags=40%, list=25%, signal=53%
KEGG_GLYCOSPHINGOLIPID_BIOSYNTHESIS_LACTO_AND_NEOLACTO_SERIES	KEGG_GLYCOSPHINGOLIPID_BIOSYNTHESIS_LACTO_AND_NEOLACTO_SERIES		22	-0.569079	-1.59952	0.0183206	0.0622823	1	1473	tags=27%, list=10%, signal=30%
REACTOME_THE_ROLE_OF_GTSE1_IN_G2_M_PROGRESSION_AFTER_G2_CHECKPOINT	REACTOME_THE_ROLE_OF_GTSE1_IN_G2_M_PROGRESSION_AFTER_G2_CHECKPOINT		71	-0.448898	-1.59862	0.00930851	0.0623398	1	5688	tags=61%, list=38%, signal=97%
REACTOME_RRNA_PROCESSING	REACTOME_RRNA_PROCESSING		181	-0.395531	-1.5982	0.00120048	0.0622083	1	5618	tags=50%, list=37%, signal=78%
REACTOME_DAP12_INTERACTIONS	REACTOME_DAP12_INTERACTIONS		33	-0.517979	-1.59583	0.0101449	0.0631457	1	3294	tags=48%, list=22%, signal=62%
PID_IL8_CXCR2_PATHWAY	PID_IL8_CXCR2_PATHWAY		33	-0.509428	-1.59174	0.0184397	0.065292	1	2619	tags=36%, list=17%, signal=44%
REACTOME_HOST_INTERACTIONS_OF_HIV_FACTORS	REACTOME_HOST_INTERACTIONS_OF_HIV_FACTORS		122	-0.415895	-1.59007	0	0.0660164	1	5877	tags=58%, list=39%, signal=94%
BIOCARTA_ATRBRCA_PATHWAY	BIOCARTA_ATRBRCA_PATHWAY		23	-0.566587	-1.58932	0.0154799	0.066045	1	4864	tags=70%, list=32%, signal=102%
REACTOME_M_PHASE	REACTOME_M_PHASE		313	-0.376047	-1.58733	0	0.0667524	1	4988	tags=44%, list=33%, signal=64%
REACTOME_FANCONI_ANEMIA_PATHWAY	REACTOME_FANCONI_ANEMIA_PATHWAY		35	-0.511687	-1.58088	0.00904977	0.0706142	1	3135	tags=49%, list=21%, signal=61%
REACTOME_GAP_FILLING_DNA_REPAIR_SYNTHESIS_AND_LIGATION_IN_GG_NER	REACTOME_GAP_FILLING_DNA_REPAIR_SYNTHESIS_AND_LIGATION_IN_GG_NER		23	-0.558646	-1.58021	0.0183486	0.0705434	1	2050	tags=43%, list=14%, signal=50%
PID_BCR_5PATHWAY	PID_BCR_5PATHWAY		62	-0.455152	-1.57687	0.00821918	0.0725023	1	1198	tags=21%, list=8%, signal=23%
BIOCARTA_IL12_PATHWAY	BIOCARTA_IL12_PATHWAY		19	-0.590549	-1.57673	0.0198777	0.0721104	1	1941	tags=37%, list=13%, signal=42%
KEGG_CELL_ADHESION_MOLECULES_CAMS	KEGG_CELL_ADHESION_MOLECULES_CAMS		113	-0.418429	-1.57527	0.0025974	0.0726926	1	1630	tags=29%, list=11%, signal=32%
REACTOME_INITIAL_TRIGGERING_OF_COMPLEMENT	REACTOME_INITIAL_TRIGGERING_OF_COMPLEMENT		18	-0.590475	-1.57431	0.0184615	0.0728108	1	5292	tags=72%, list=35%, signal=111%
REACTOME_TRNA_MODIFICATION_IN_THE_NUCLEUS_AND_CYTOSOL	REACTOME_TRNA_MODIFICATION_IN_THE_NUCLEUS_AND_CYTOSOL		41	-0.486822	-1.56984	0.00842697	0.0754509	1	6081	tags=68%, list=40%, signal=114%
REACTOME_DAP12_SIGNALING	REACTOME_DAP12_SIGNALING		27	-0.524749	-1.56639	0.0250368	0.0776246	1	3172	tags=48%, list=21%, signal=61%
REACTOME_CDK_MEDIATED_PHOSPHORYLATION_AND_REMOVAL_OF_CDC6	REACTOME_CDK_MEDIATED_PHOSPHORYLATION_AND_REMOVAL_OF_CDC6		68	-0.442502	-1.56454	0.00416089	0.0786481	1	6097	tags=59%, list=40%, signal=98%
REACTOME_REGULATION_OF_MRNA_STABILITY_BY_PROTEINS_THAT_BIND_AU_RICH_ELEMENTS	REACTOME_REGULATION_OF_MRNA_STABILITY_BY_PROTEINS_THAT_BIND_AU_RICH_ELEMENTS		84	-0.429641	-1.56398	0.0122117	0.0785887	1	5000	tags=51%, list=33%, signal=76%
REACTOME_INTERACTIONS_OF_REV_WITH_HOST_CELLULAR_PROTEINS	REACTOME_INTERACTIONS_OF_REV_WITH_HOST_CELLULAR_PROTEINS		34	-0.501571	-1.56347	0.0218659	0.0784144	1	5870	tags=68%, list=39%, signal=110%
PID_TCR_PATHWAY	PID_TCR_PATHWAY		63	-0.459178	-1.56333	0.00270636	0.0779927	1	3480	tags=44%, list=23%, signal=58%
REACTOME_DEFECTIVE_TPR_MAY_CONFER_SUSCEPTIBILITY_TOWARDS_THYROID_PAPILLARY_CARCINOMA_TPC	REACTOME_DEFECTIVE_TPR_MAY_CONFER_SUSCEPTIBILITY_TOWARDS_THYROID_PAPILLARY_CARCINOMA_TPC		29	-0.523316	-1.56249	0.0135338	0.0781063	1	3458	tags=41%, list=23%, signal=54%
BIOCARTA_TH1TH2_PATHWAY	BIOCARTA_TH1TH2_PATHWAY		17	-0.59001	-1.5573	0.0188383	0.0814527	1	636	tags=29%, list=4%, signal=31%
PID_CD8_TCR_DOWNSTREAM_PATHWAY	PID_CD8_TCR_DOWNSTREAM_PATHWAY		51	-0.46975	-1.55341	0.00985915	0.0840367	1	1815	tags=25%, list=12%, signal=29%
PID_ANTHRAX_PATHWAY	PID_ANTHRAX_PATHWAY		17	-0.581931	-1.55338	0.0188088	0.0835249	1	246	tags=18%, list=2%, signal=18%
REACTOME_TRANSPORT_OF_CONNEXONS_TO_THE_PLASMA_MEMBRANE	REACTOME_TRANSPORT_OF_CONNEXONS_TO_THE_PLASMA_MEMBRANE		15	-0.594348	-1.55232	0.0269865	0.0838537	1	2873	tags=67%, list=19%, signal=82%
REACTOME_COOPERATION_OF_PREFOLDIN_AND_TRIC_CCT_IN_ACTIN_AND_TUBULIN_FOLDING	REACTOME_COOPERATION_OF_PREFOLDIN_AND_TRIC_CCT_IN_ACTIN_AND_TUBULIN_FOLDING		29	-0.527531	-1.55042	0.0205279	0.0848491	1	5067	tags=76%, list=34%, signal=114%
REACTOME_KSRP_KHSRP_BINDS_AND_DESTABILIZES_MRNA	REACTOME_KSRP_KHSRP_BINDS_AND_DESTABILIZES_MRNA		17	-0.600052	-1.54957	0.0202492	0.0850424	1	4482	tags=65%, list=30%, signal=92%
REACTOME_G1_S_DNA_DAMAGE_CHECKPOINTS	REACTOME_G1_S_DNA_DAMAGE_CHECKPOINTS		65	-0.444408	-1.54707	0.0136054	0.0864472	1	6734	tags=71%, list=45%, signal=127%
BIOCARTA_IL1R_PATHWAY	BIOCARTA_IL1R_PATHWAY		29	-0.523541	-1.54604	0.0139104	0.0867395	1	944	tags=17%, list=6%, signal=18%
REACTOME_INTERLEUKIN_12_FAMILY_SIGNALING	REACTOME_INTERLEUKIN_12_FAMILY_SIGNALING		53	-0.460301	-1.54266	0.0209205	0.0888296	1	4742	tags=47%, list=31%, signal=69%
REACTOME_TRANSPORT_OF_MATURE_MRNAS_DERIVED_FROM_INTRONLESS_TRANSCRIPTS	REACTOME_TRANSPORT_OF_MATURE_MRNAS_DERIVED_FROM_INTRONLESS_TRANSCRIPTS		38	-0.483882	-1.54112	0.0134128	0.0894589	1	5117	tags=53%, list=34%, signal=79%
REACTOME_HIV_INFECTION	REACTOME_HIV_INFECTION		219	-0.37522	-1.53702	0	0.092326	1	5877	tags=52%, list=39%, signal=83%
REACTOME_MISMATCH_REPAIR	REACTOME_MISMATCH_REPAIR		15	-0.601896	-1.53552	0.0332326	0.0931204	1	2398	tags=47%, list=16%, signal=55%
PID_RHODOPSIN_PATHWAY	PID_RHODOPSIN_PATHWAY		16	-0.591864	-1.53385	0.0278207	0.0939968	1	1263	tags=25%, list=8%, signal=27%
REACTOME_SUMOYLATION_OF_DNA_REPLICATION_PROTEINS	REACTOME_SUMOYLATION_OF_DNA_REPLICATION_PROTEINS		43	-0.473043	-1.52913	0.021645	0.0975329	1	3683	tags=44%, list=24%, signal=58%
REACTOME_FGFR2_ALTERNATIVE_SPLICING	REACTOME_FGFR2_ALTERNATIVE_SPLICING		26	-0.509517	-1.52713	0.0289634	0.0986938	1	5390	tags=65%, list=36%, signal=101%
REACTOME_DECTIN_2_FAMILY	REACTOME_DECTIN_2_FAMILY		15	-0.603182	-1.52688	0.0442073	0.0983146	1	2839	tags=67%, list=19%, signal=82%
REACTOME_SEMA4D_INDUCED_CELL_MIGRATION_AND_GROWTH_CONE_COLLAPSE	REACTOME_SEMA4D_INDUCED_CELL_MIGRATION_AND_GROWTH_CONE_COLLAPSE		20	-0.545488	-1.52588	0.0446154	0.0985969	1	981	tags=20%, list=6%, signal=21%
NABA_SECRETED_FACTORS	NABA_SECRETED_FACTORS		239	-0.364593	-1.52475	0	0.0989512	1	1965	tags=21%, list=13%, signal=24%
REACTOME_ACTIVATION_OF_APC_C_AND_APC_C:CDC20_MEDIATED_DEGRADATION_OF_MITOTIC_PROTEINS	REACTOME_ACTIVATION_OF_APC_C_AND_APC_C:CDC20_MEDIATED_DEGRADATION_OF_MITOTIC_PROTEINS		72	-0.428461	-1.52072	0.0133333	0.102061	1	6097	tags=58%, list=40%, signal=97%
REACTOME_CYTOSOLIC_SENSORS_OF_PATHOGEN_ASSOCIATED_DNA	REACTOME_CYTOSOLIC_SENSORS_OF_PATHOGEN_ASSOCIATED_DNA		60	-0.445682	-1.51948	0.02213	0.102626	1	2590	tags=28%, list=17%, signal=34%
KEGG_VIRAL_MYOCARDITIS	KEGG_VIRAL_MYOCARDITIS		55	-0.444687	-1.51295	0.014885	0.108127	1	784	tags=24%, list=5%, signal=25%
REACTOME_TRANSPORT_OF_THE_SLBP_DEPENDANT_MATURE_MRNA	REACTOME_TRANSPORT_OF_THE_SLBP_DEPENDANT_MATURE_MRNA		32	-0.486107	-1.51142	0.0318665	0.108906	1	6733	tags=78%, list=45%, signal=141%
PID_MYC_ACTIV_PATHWAY	PID_MYC_ACTIV_PATHWAY		74	-0.41771	-1.50977	0.0106383	0.109686	1	4471	tags=47%, list=30%, signal=67%
REACTOME_STABILIZATION_OF_P53	REACTOME_STABILIZATION_OF_P53		55	-0.442343	-1.50906	0.013986	0.109696	1	6734	tags=71%, list=45%, signal=127%
PID_PLK1_PATHWAY	PID_PLK1_PATHWAY		45	-0.451114	-1.50844	0.0264256	0.109637	1	3686	tags=42%, list=24%, signal=56%
REACTOME_MRNA_DECAY_BY_3_TO_5_EXORIBONUCLEASE	REACTOME_MRNA_DECAY_BY_3_TO_5_EXORIBONUCLEASE		16	-0.58376	-1.50828	0.0433387	0.109245	1	4978	tags=75%, list=33%, signal=112%
REACTOME_TRAF6_MEDIATED_NF_KB_ACTIVATION	REACTOME_TRAF6_MEDIATED_NF_KB_ACTIVATION		22	-0.52724	-1.50571	0.0316742	0.110959	1	2180	tags=36%, list=14%, signal=42%
REACTOME_ZBP1_DAI_MEDIATED_INDUCTION_OF_TYPE_I_IFNS	REACTOME_ZBP1_DAI_MEDIATED_INDUCTION_OF_TYPE_I_IFNS		21	-0.53789	-1.5034	0.0363086	0.112448	1	2503	tags=38%, list=17%, signal=46%
REACTOME_RECRUITMENT_OF_NUMA_TO_MITOTIC_CENTROSOMES	REACTOME_RECRUITMENT_OF_NUMA_TO_MITOTIC_CENTROSOMES		84	-0.412508	-1.50129	0.0162822	0.113853	1	2873	tags=30%, list=19%, signal=37%
REACTOME_G1_S_SPECIFIC_TRANSCRIPTION	REACTOME_G1_S_SPECIFIC_TRANSCRIPTION		28	-0.504191	-1.49967	0.041979	0.114862	1	3258	tags=57%, list=22%, signal=73%
REACTOME_NUCLEAR_IMPORT_OF_REV_PROTEIN	REACTOME_NUCLEAR_IMPORT_OF_REV_PROTEIN		31	-0.483691	-1.49756	0.0253353	0.116118	1	5870	tags=65%, list=39%, signal=105%
REACTOME_UNFOLDED_PROTEIN_RESPONSE_UPR	REACTOME_UNFOLDED_PROTEIN_RESPONSE_UPR		89	-0.409505	-1.49611	0.0141388	0.116953	1	2970	tags=40%, list=20%, signal=50%
REACTOME_FORMATION_OF_TUBULIN_FOLDING_INTERMEDIATES_BY_CCT_TRIC	REACTOME_FORMATION_OF_TUBULIN_FOLDING_INTERMEDIATES_BY_CCT_TRIC		22	-0.532629	-1.49362	0.0416025	0.11877	1	4969	tags=82%, list=33%, signal=122%
KEGG_HEMATOPOIETIC_CELL_LINEAGE	KEGG_HEMATOPOIETIC_CELL_LINEAGE		74	-0.415821	-1.49268	0.0150068	0.119161	1	1978	tags=28%, list=13%, signal=32%
REACTOME_BLOOD_GROUP_SYSTEMS_BIOSYNTHESIS	REACTOME_BLOOD_GROUP_SYSTEMS_BIOSYNTHESIS		16	-0.570292	-1.49109	0.0590112	0.120179	1	1473	tags=25%, list=10%, signal=28%
REACTOME_APC_C:CDH1_MEDIATED_DEGRADATION_OF_CDC20_AND_OTHER_APC_C:CDH1_TARGETED_PROTEINS_IN_LATE_MITOSIS_EARLY_G1	REACTOME_APC_C:CDH1_MEDIATED_DEGRADATION_OF_CDC20_AND_OTHER_APC_C:CDH1_TARGETED_PROTEINS_IN_LATE_MITOSIS_EARLY_G1		69	-0.42544	-1.49049	0.0189189	0.120172	1	6867	tags=70%, list=45%, signal=127%
KEGG_B_CELL_RECEPTOR_SIGNALING_PATHWAY	KEGG_B_CELL_RECEPTOR_SIGNALING_PATHWAY		73	-0.419842	-1.48942	0.0136799	0.120707	1	1804	tags=25%, list=12%, signal=28%
REACTOME_REGULATION_OF_MITOTIC_CELL_CYCLE	REACTOME_REGULATION_OF_MITOTIC_CELL_CYCLE		82	-0.418498	-1.48886	0.00905563	0.120622	1	6097	tags=60%, list=40%, signal=100%
REACTOME_PREFOLDIN_MEDIATED_TRANSFER_OF_SUBSTRATE_TO_CCT_TRIC	REACTOME_PREFOLDIN_MEDIATED_TRANSFER_OF_SUBSTRATE_TO_CCT_TRIC		26	-0.519345	-1.48812	0.0281481	0.120691	1	5067	tags=77%, list=34%, signal=116%
REACTOME_METABOLISM_OF_FOLATE_AND_PTERINES	REACTOME_METABOLISM_OF_FOLATE_AND_PTERINES		16	-0.575549	-1.48806	0.0432191	0.120153	1	4013	tags=63%, list=27%, signal=85%
REACTOME_REGULATION_OF_APOPTOSIS	REACTOME_REGULATION_OF_APOPTOSIS		51	-0.441771	-1.48764	0.0215827	0.119968	1	6097	tags=61%, list=40%, signal=102%
PID_RAS_PATHWAY	PID_RAS_PATHWAY		30	-0.491072	-1.48702	0.0243161	0.119897	1	3172	tags=37%, list=21%, signal=46%
REACTOME_SYNTHESIS_OF_GLYCOSYLPHOSPHATIDYLINOSITOL_GPI	REACTOME_SYNTHESIS_OF_GLYCOSYLPHOSPHATIDYLINOSITOL_GPI		18	-0.551742	-1.48065	0.0428571	0.125588	1	4569	tags=56%, list=30%, signal=80%
PID_HIV_NEF_PATHWAY	PID_HIV_NEF_PATHWAY		35	-0.474056	-1.47692	0.0392157	0.129229	1	2384	tags=29%, list=16%, signal=34%
REACTOME_ANTIGEN_ACTIVATES_B_CELL_RECEPTOR_BCR_LEADING_TO_GENERATION_OF_SECOND_MESSENGERS	REACTOME_ANTIGEN_ACTIVATES_B_CELL_RECEPTOR_BCR_LEADING_TO_GENERATION_OF_SECOND_MESSENGERS		29	-0.493989	-1.47629	0.033033	0.129257	1	3459	tags=55%, list=23%, signal=71%
REACTOME_REGULATION_OF_RUNX3_EXPRESSION_AND_ACTIVITY	REACTOME_REGULATION_OF_RUNX3_EXPRESSION_AND_ACTIVITY		53	-0.440976	-1.47622	0.0182073	0.128684	1	6734	tags=68%, list=45%, signal=122%
PID_BARD1_PATHWAY	PID_BARD1_PATHWAY		28	-0.497496	-1.47584	0.0394537	0.128454	1	6468	tags=82%, list=43%, signal=143%
REACTOME_RHO_GTPASE_EFFECTORS	REACTOME_RHO_GTPASE_EFFECTORS		243	-0.356205	-1.47527	0.00232019	0.128401	1	4460	tags=40%, list=30%, signal=55%
REACTOME_GAP_JUNCTION_ASSEMBLY	REACTOME_GAP_JUNCTION_ASSEMBLY		24	-0.508896	-1.47391	0.0320122	0.129205	1	2873	tags=50%, list=19%, signal=62%
REACTOME_TCR_SIGNALING	REACTOME_TCR_SIGNALING		106	-0.389163	-1.47302	0.0103359	0.129418	1	1815	tags=22%, list=12%, signal=24%
KEGG_DRUG_METABOLISM_OTHER_ENZYMES	KEGG_DRUG_METABOLISM_OTHER_ENZYMES		38	-0.457939	-1.47148	0.0390173	0.13055	1	4017	tags=50%, list=27%, signal=68%
REACTOME_MITOCHONDRIAL_TRNA_AMINOACYLATION	REACTOME_MITOCHONDRIAL_TRNA_AMINOACYLATION		18	-0.55455	-1.4713	0.0369231	0.13007	1	4410	tags=50%, list=29%, signal=71%
BIOCARTA_NTHI_PATHWAY	BIOCARTA_NTHI_PATHWAY		21	-0.520545	-1.47128	0.0581761	0.129454	1	10	tags=10%, list=0%, signal=10%
REACTOME_VIRAL_MESSENGER_RNA_SYNTHESIS	REACTOME_VIRAL_MESSENGER_RNA_SYNTHESIS		41	-0.453062	-1.46989	0.0329041	0.130371	1	5870	tags=61%, list=39%, signal=99%
KEGG_PURINE_METABOLISM	KEGG_PURINE_METABOLISM		146	-0.372988	-1.467	0.00370828	0.132736	1	4643	tags=47%, list=31%, signal=67%
PID_IL12_STAT4_PATHWAY	PID_IL12_STAT4_PATHWAY		30	-0.484565	-1.4645	0.035503	0.134837	1	1160	tags=27%, list=8%, signal=29%
REACTOME_AMINE_LIGAND_BINDING_RECEPTORS	REACTOME_AMINE_LIGAND_BINDING_RECEPTORS		27	-0.502692	-1.46294	0.0350365	0.135803	1	1502	tags=19%, list=10%, signal=21%
REACTOME_SIGNALING_BY_THE_B_CELL_RECEPTOR_BCR	REACTOME_SIGNALING_BY_THE_B_CELL_RECEPTOR_BCR		106	-0.385493	-1.46268	0.012837	0.135443	1	1688	tags=20%, list=11%, signal=22%
REACTOME_CLASS_A_1_RHODOPSIN_LIKE_RECEPTORS	REACTOME_CLASS_A_1_RHODOPSIN_LIKE_RECEPTORS		234	-0.354702	-1.46257	0.00232558	0.134932	1	2553	tags=24%, list=17%, signal=29%
REACTOME_FCERI_MEDIATED_NF_KB_ACTIVATION	REACTOME_FCERI_MEDIATED_NF_KB_ACTIVATION		78	-0.412872	-1.46072	0.0174731	0.136249	1	6128	tags=58%, list=41%, signal=97%
REACTOME_ACTIVATION_OF_AMPK_DOWNSTREAM_OF_NMDARS	REACTOME_ACTIVATION_OF_AMPK_DOWNSTREAM_OF_NMDARS		22	-0.51666	-1.4577	0.0438066	0.139108	1	2873	tags=45%, list=19%, signal=56%
REACTOME_METABOLISM_OF_COFACTORS	REACTOME_METABOLISM_OF_COFACTORS		18	-0.549288	-1.45725	0.0532081	0.138896	1	2187	tags=50%, list=14%, signal=58%
PID_IL8_CXCR1_PATHWAY	PID_IL8_CXCR1_PATHWAY		27	-0.498264	-1.45534	0.0383481	0.140344	1	2349	tags=37%, list=16%, signal=44%
REACTOME_METABOLISM_OF_POLYAMINES	REACTOME_METABOLISM_OF_POLYAMINES		59	-0.422187	-1.45467	0.0299728	0.140435	1	6097	tags=63%, list=40%, signal=105%
REACTOME_HSF1_ACTIVATION	REACTOME_HSF1_ACTIVATION		27	-0.49981	-1.45399	0.0529501	0.140563	1	1929	tags=33%, list=13%, signal=38%
BIOCARTA_PML_PATHWAY	BIOCARTA_PML_PATHWAY		16	-0.561366	-1.44995	0.0650529	0.144548	1	1139	tags=25%, list=8%, signal=27%
REACTOME_METABOLISM_OF_NUCLEOTIDES	REACTOME_METABOLISM_OF_NUCLEOTIDES		95	-0.390073	-1.44995	0.0169271	0.143891	1	3674	tags=43%, list=24%, signal=57%
REACTOME_REGULATION_OF_TP53_ACTIVITY_THROUGH_PHOSPHORYLATION	REACTOME_REGULATION_OF_TP53_ACTIVITY_THROUGH_PHOSPHORYLATION		87	-0.399256	-1.44592	0.0120321	0.147776	1	4868	tags=52%, list=32%, signal=76%
REACTOME_TRANSLESION_SYNTHESIS_BY_POLK	REACTOME_TRANSLESION_SYNTHESIS_BY_POLK		15	-0.56384	-1.44497	0.0519685	0.148136	1	2050	tags=40%, list=14%, signal=46%
REACTOME_EXPORT_OF_VIRAL_RIBONUCLEOPROTEINS_FROM_NUCLEUS	REACTOME_EXPORT_OF_VIRAL_RIBONUCLEOPROTEINS_FROM_NUCLEUS		30	-0.478606	-1.44217	0.0618705	0.150876	1	5870	tags=63%, list=39%, signal=103%
REACTOME_ACTIVATION_OF_NF_KAPPAB_IN_B_CELLS	REACTOME_ACTIVATION_OF_NF_KAPPAB_IN_B_CELLS		64	-0.411953	-1.43954	0.0284168	0.153482	1	6128	tags=58%, list=41%, signal=97%
REACTOME_RECOGNITION_OF_DNA_DAMAGE_BY_PCNA_CONTAINING_REPLICATION_COMPLEX	REACTOME_RECOGNITION_OF_DNA_DAMAGE_BY_PCNA_CONTAINING_REPLICATION_COMPLEX		28	-0.484498	-1.43701	0.0586466	0.155782	1	2050	tags=32%, list=14%, signal=37%
REACTOME_ACYL_CHAIN_REMODELLING_OF_PE	REACTOME_ACYL_CHAIN_REMODELLING_OF_PE		21	-0.509736	-1.43541	0.0697674	0.156945	1	771	tags=29%, list=5%, signal=30%
KEGG_BUTANOATE_METABOLISM	KEGG_BUTANOATE_METABOLISM		31	-0.481965	-1.43395	0.0368732	0.158009	1	3929	tags=45%, list=26%, signal=61%
REACTOME_SEMA4D_IN_SEMAPHORIN_SIGNALING	REACTOME_SEMA4D_IN_SEMAPHORIN_SIGNALING		24	-0.498627	-1.42988	0.0523952	0.16268	1	981	tags=17%, list=6%, signal=18%
REACTOME_RNA_POLYMERASE_II_TRANSCRIPTION_TERMINATION	REACTOME_RNA_POLYMERASE_II_TRANSCRIPTION_TERMINATION		56	-0.422511	-1.42956	0.0428769	0.162319	1	5790	tags=59%, list=38%, signal=95%
KEGG_ONE_CARBON_POOL_BY_FOLATE	KEGG_ONE_CARBON_POOL_BY_FOLATE		17	-0.531632	-1.42744	0.0695103	0.164198	1	4360	tags=65%, list=29%, signal=91%
REACTOME_FBXL7_DOWN_REGULATES_AURKA_DURING_MITOTIC_ENTRY_AND_IN_EARLY_MITOSIS	REACTOME_FBXL7_DOWN_REGULATES_AURKA_DURING_MITOTIC_ENTRY_AND_IN_EARLY_MITOSIS		53	-0.426797	-1.42606	0.0410765	0.165206	1	6097	tags=64%, list=40%, signal=107%
REACTOME_GENE_AND_PROTEIN_EXPRESSION_BY_JAK_STAT_SIGNALING_AFTER_INTERLEUKIN_12_STIMULATION	REACTOME_GENE_AND_PROTEIN_EXPRESSION_BY_JAK_STAT_SIGNALING_AFTER_INTERLEUKIN_12_STIMULATION		34	-0.459948	-1.42503	0.0548341	0.16574	1	4742	tags=50%, list=31%, signal=73%
REACTOME_SUMOYLATION_OF_SUMOYLATION_PROTEINS	REACTOME_SUMOYLATION_OF_SUMOYLATION_PROTEINS		32	-0.462634	-1.42483	0.049459	0.165246	1	6802	tags=72%, list=45%, signal=130%
REACTOME_RIP_MEDIATED_NFKB_ACTIVATION_VIA_ZBP1	REACTOME_RIP_MEDIATED_NFKB_ACTIVATION_VIA_ZBP1		17	-0.54335	-1.42159	0.0646688	0.168597	1	2503	tags=35%, list=17%, signal=42%
REACTOME_SIGNALING_BY_SCF_KIT	REACTOME_SIGNALING_BY_SCF_KIT		43	-0.435	-1.42104	0.0548961	0.168668	1	3588	tags=42%, list=24%, signal=55%
REACTOME_AURKA_ACTIVATION_BY_TPX2	REACTOME_AURKA_ACTIVATION_BY_TPX2		68	-0.403754	-1.41994	0.0324763	0.169332	1	3678	tags=35%, list=24%, signal=46%
KEGG_GLYCOSYLPHOSPHATIDYLINOSITOL_GPI_ANCHOR_BIOSYNTHESIS	KEGG_GLYCOSYLPHOSPHATIDYLINOSITOL_GPI_ANCHOR_BIOSYNTHESIS		25	-0.48895	-1.41951	0.0638298	0.169214	1	4586	tags=52%, list=30%, signal=75%
REACTOME_DOWNSTREAM_TCR_SIGNALING	REACTOME_DOWNSTREAM_TCR_SIGNALING		85	-0.391695	-1.41921	0.0249017	0.168879	1	1815	tags=20%, list=12%, signal=23%
REACTOME_NEGATIVE_REGULATION_OF_NOTCH4_SIGNALING	REACTOME_NEGATIVE_REGULATION_OF_NOTCH4_SIGNALING		52	-0.421715	-1.41588	0.0470914	0.172332	1	6097	tags=62%, list=40%, signal=103%
REACTOME_REGULATION_OF_KIT_SIGNALING	REACTOME_REGULATION_OF_KIT_SIGNALING		16	-0.539461	-1.40655	0.0743671	0.183556	1	4047	tags=50%, list=27%, signal=68%
REACTOME_PLASMA_LIPOPROTEIN_REMODELING	REACTOME_PLASMA_LIPOPROTEIN_REMODELING		28	-0.480968	-1.40115	0.0737952	0.190331	1	1932	tags=36%, list=13%, signal=41%
REACTOME_RNA_POLYMERASE_I_PROMOTER_ESCAPE	REACTOME_RNA_POLYMERASE_I_PROMOTER_ESCAPE		31	-0.461001	-1.40015	0.0695266	0.19102	1	5873	tags=68%, list=39%, signal=111%
REACTOME_CTLA4_INHIBITORY_SIGNALING	REACTOME_CTLA4_INHIBITORY_SIGNALING		20	-0.509182	-1.39987	0.066561	0.190667	1	3480	tags=35%, list=23%, signal=45%
REACTOME_PLATELET_SENSITIZATION_BY_LDL	REACTOME_PLATELET_SENSITIZATION_BY_LDL		16	-0.531553	-1.3975	0.0879479	0.193091	1	4936	tags=50%, list=33%, signal=74%
REACTOME_DISEASES_ASSOCIATED_WITH_N_GLYCOSYLATION_OF_PROTEINS	REACTOME_DISEASES_ASSOCIATED_WITH_N_GLYCOSYLATION_OF_PROTEINS		16	-0.546726	-1.39714	0.095315	0.192861	1	2962	tags=50%, list=20%, signal=62%
BIOCARTA_INFLAM_PATHWAY	BIOCARTA_INFLAM_PATHWAY		20	-0.508289	-1.39687	0.0834621	0.192474	1	1965	tags=30%, list=13%, signal=34%
REACTOME_INFLUENZA_INFECTION	REACTOME_INFLUENZA_INFECTION		133	-0.362191	-1.39649	0.0121507	0.192242	1	6058	tags=47%, list=40%, signal=77%
REACTOME_SUMOYLATION_OF_UBIQUITINYLATION_PROTEINS	REACTOME_SUMOYLATION_OF_UBIQUITINYLATION_PROTEINS		36	-0.443768	-1.39433	0.0648415	0.194551	1	6802	tags=69%, list=45%, signal=126%
KEGG_RNA_DEGRADATION	KEGG_RNA_DEGRADATION		56	-0.411826	-1.39285	0.057377	0.195603	1	4717	tags=45%, list=31%, signal=65%
REACTOME_DEFECTIVE_CFTR_CAUSES_CYSTIC_FIBROSIS	REACTOME_DEFECTIVE_CFTR_CAUSES_CYSTIC_FIBROSIS		59	-0.410005	-1.39277	0.0539773	0.194915	1	5688	tags=56%, list=38%, signal=89%
KEGG_T_CELL_RECEPTOR_SIGNALING_PATHWAY	KEGG_T_CELL_RECEPTOR_SIGNALING_PATHWAY		101	-0.374654	-1.39246	0.029601	0.194564	1	1815	tags=23%, list=12%, signal=26%
REACTOME_REGULATION_OF_HSF1_MEDIATED_HEAT_SHOCK_RESPONSE	REACTOME_REGULATION_OF_HSF1_MEDIATED_HEAT_SHOCK_RESPONSE		75	-0.382536	-1.39181	0.0425532	0.194747	1	3058	tags=31%, list=20%, signal=38%
REACTOME_REGULATION_OF_SIGNALING_BY_CBL	REACTOME_REGULATION_OF_SIGNALING_BY_CBL		20	-0.513125	-1.38675	0.0776397	0.201108	1	3459	tags=45%, list=23%, signal=58%
PID_HDAC_CLASSII_PATHWAY	PID_HDAC_CLASSII_PATHWAY		33	-0.456336	-1.38586	0.0646617	0.201486	1	2478	tags=30%, list=16%, signal=36%
REACTOME_SYNTHESIS_OF_VERY_LONG_CHAIN_FATTY_ACYL_COAS	REACTOME_SYNTHESIS_OF_VERY_LONG_CHAIN_FATTY_ACYL_COAS		22	-0.494951	-1.38499	0.0816	0.201885	1	4426	tags=50%, list=29%, signal=71%
REACTOME_ACTIVATION_OF_GENE_EXPRESSION_BY_SREBF_SREBP	REACTOME_ACTIVATION_OF_GENE_EXPRESSION_BY_SREBF_SREBP		41	-0.423362	-1.3819	0.0677233	0.205419	1	3203	tags=37%, list=21%, signal=46%
REACTOME_RNA_POLYMERASE_II_TRANSCRIPTION_PRE_INITIATION_AND_PROMOTER_OPENING	REACTOME_RNA_POLYMERASE_II_TRANSCRIPTION_PRE_INITIATION_AND_PROMOTER_OPENING		46	-0.420105	-1.37971	0.0646976	0.207791	1	5390	tags=52%, list=36%, signal=81%
REACTOME_INTERCONVERSION_OF_NUCLEOTIDE_DI_AND_TRIPHOSPHATES	REACTOME_INTERCONVERSION_OF_NUCLEOTIDE_DI_AND_TRIPHOSPHATES		28	-0.462359	-1.376	0.0903614	0.212707	1	3674	tags=46%, list=24%, signal=61%
REACTOME_SLC_TRANSPORTER_DISORDERS	REACTOME_SLC_TRANSPORTER_DISORDERS		82	-0.378031	-1.3741	0.044	0.214656	1	3058	tags=29%, list=20%, signal=36%
PID_AMB2_NEUTROPHILS_PATHWAY	PID_AMB2_NEUTROPHILS_PATHWAY		38	-0.438684	-1.37281	0.0656934	0.215639	1	2510	tags=32%, list=17%, signal=38%
REACTOME_VIF_MEDIATED_DEGRADATION_OF_APOBEC3G	REACTOME_VIF_MEDIATED_DEGRADATION_OF_APOBEC3G		50	-0.418849	-1.37245	0.0543933	0.215336	1	6097	tags=62%, list=40%, signal=104%
REACTOME_CYCLIN_A:CDK2_ASSOCIATED_EVENTS_AT_S_PHASE_ENTRY	REACTOME_CYCLIN_A:CDK2_ASSOCIATED_EVENTS_AT_S_PHASE_ENTRY		82	-0.379734	-1.3713	0.0567867	0.216227	1	6181	tags=65%, list=41%, signal=109%
REACTOME_TNF_RECEPTOR_SUPERFAMILY_TNFSF_MEMBERS_MEDIATING_NON_CANONICAL_NF_KB_PATHWAY	REACTOME_TNF_RECEPTOR_SUPERFAMILY_TNFSF_MEMBERS_MEDIATING_NON_CANONICAL_NF_KB_PATHWAY		15	-0.545918	-1.37052	0.0901771	0.216462	1	2883	tags=40%, list=19%, signal=49%
KEGG_APOPTOSIS	KEGG_APOPTOSIS		80	-0.376936	-1.36329	0.0670241	0.226712	1	2874	tags=28%, list=19%, signal=34%
REACTOME_INFLAMMASOMES	REACTOME_INFLAMMASOMES		20	-0.498815	-1.36314	0.0846395	0.226095	1	2468	tags=35%, list=16%, signal=42%
REACTOME_PROCESSING_OF_CAPPED_INTRONLESS_PRE_MRNA	REACTOME_PROCESSING_OF_CAPPED_INTRONLESS_PRE_MRNA		25	-0.477092	-1.36292	0.0925373	0.225575	1	5784	tags=64%, list=38%, signal=104%
KEGG_RNA_POLYMERASE	KEGG_RNA_POLYMERASE		27	-0.46226	-1.36234	0.0925926	0.22556	1	4350	tags=48%, list=29%, signal=67%
REACTOME_FATTY_ACYL_COA_BIOSYNTHESIS	REACTOME_FATTY_ACYL_COA_BIOSYNTHESIS		31	-0.439487	-1.3613	0.0750751	0.226416	1	4426	tags=42%, list=29%, signal=59%
REACTOME_E2F_MEDIATED_REGULATION_OF_DNA_REPLICATION	REACTOME_E2F_MEDIATED_REGULATION_OF_DNA_REPLICATION		21	-0.491882	-1.35634	0.0970724	0.233247	1	5108	tags=76%, list=34%, signal=115%
SA_TRKA_RECEPTOR	SA_TRKA_RECEPTOR		17	-0.513666	-1.35625	0.121451	0.23248	1	1272	tags=24%, list=8%, signal=26%
REACTOME_HEDGEHOG_LIGAND_BIOGENESIS	REACTOME_HEDGEHOG_LIGAND_BIOGENESIS		63	-0.391527	-1.35321	0.0753425	0.23626	1	5688	tags=52%, list=38%, signal=84%
REACTOME_RHO_GTPASES_ACTIVATE_NADPH_OXIDASES	REACTOME_RHO_GTPASES_ACTIVATE_NADPH_OXIDASES		23	-0.473703	-1.35163	0.110585	0.237893	1	4362	tags=39%, list=29%, signal=55%
PID_E2F_PATHWAY	PID_E2F_PATHWAY		72	-0.383808	-1.35076	0.0597015	0.238318	1	4684	tags=51%, list=31%, signal=74%
REACTOME_UCH_PROTEINASES	REACTOME_UCH_PROTEINASES		82	-0.372653	-1.34929	0.0449871	0.239793	1	6097	tags=55%, list=40%, signal=92%
REACTOME_SEMAPHORIN_INTERACTIONS	REACTOME_SEMAPHORIN_INTERACTIONS		64	-0.382159	-1.34702	0.0675676	0.242598	1	1339	tags=16%, list=9%, signal=17%
KEGG_PRION_DISEASES	KEGG_PRION_DISEASES		34	-0.433371	-1.34367	0.0902256	0.247191	1	2353	tags=29%, list=16%, signal=35%
REACTOME_METABOLISM_OF_STEROIDS	REACTOME_METABOLISM_OF_STEROIDS		140	-0.343882	-1.34171	0.0311721	0.249425	1	3801	tags=37%, list=25%, signal=49%
REACTOME_HIV_LIFE_CYCLE	REACTOME_HIV_LIFE_CYCLE		140	-0.343672	-1.34145	0.0290557	0.248959	1	5877	tags=47%, list=39%, signal=76%
REACTOME_HSP90_CHAPERONE_CYCLE_FOR_STEROID_HORMONE_RECEPTORS_SHR	REACTOME_HSP90_CHAPERONE_CYCLE_FOR_STEROID_HORMONE_RECEPTORS_SHR		48	-0.408154	-1.33937	0.0799439	0.251415	1	2873	tags=38%, list=19%, signal=46%
REACTOME_INTERLEUKIN_2_FAMILY_SIGNALING	REACTOME_INTERLEUKIN_2_FAMILY_SIGNALING		39	-0.418008	-1.33844	0.0953058	0.251939	1	3681	tags=44%, list=24%, signal=57%
PID_CXCR4_PATHWAY	PID_CXCR4_PATHWAY		98	-0.357332	-1.33826	0.0634082	0.251378	1	3574	tags=37%, list=24%, signal=48%
REACTOME_POST_CHAPERONIN_TUBULIN_FOLDING_PATHWAY	REACTOME_POST_CHAPERONIN_TUBULIN_FOLDING_PATHWAY		19	-0.488299	-1.33761	0.117199	0.251523	1	2873	tags=53%, list=19%, signal=65%
REACTOME_CYCLIN_A_B1_B2_ASSOCIATED_EVENTS_DURING_G2_M_TRANSITION	REACTOME_CYCLIN_A_B1_B2_ASSOCIATED_EVENTS_DURING_G2_M_TRANSITION		23	-0.477695	-1.33703	0.0973837	0.2516	1	5873	tags=65%, list=39%, signal=107%
REACTOME_TRISTETRAPROLIN_TTP_ZFP36_BINDS_AND_DESTABILIZES_MRNA	REACTOME_TRISTETRAPROLIN_TTP_ZFP36_BINDS_AND_DESTABILIZES_MRNA		17	-0.506162	-1.33604	0.102919	0.25235	1	2524	tags=47%, list=17%, signal=56%
REACTOME_DISORDERS_OF_TRANSMEMBRANE_TRANSPORTERS	REACTOME_DISORDERS_OF_TRANSMEMBRANE_TRANSPORTERS		156	-0.332015	-1.33582	0.0349398	0.251804	1	5102	tags=40%, list=34%, signal=60%
REACTOME_PROTEIN_LOCALIZATION	REACTOME_PROTEIN_LOCALIZATION		154	-0.337353	-1.33563	0.043956	0.25123	1	6108	tags=56%, list=40%, signal=93%
REACTOME_GENE_SILENCING_BY_RNA	REACTOME_GENE_SILENCING_BY_RNA		70	-0.372855	-1.3356	0.0758808	0.250392	1	3458	tags=34%, list=23%, signal=44%
REACTOME_GLUCURONIDATION	REACTOME_GLUCURONIDATION		15	-0.514418	-1.33531	0.124402	0.249952	1	3791	tags=40%, list=25%, signal=53%
REACTOME_NUCLEAR_PORE_COMPLEX_NPC_DISASSEMBLY	REACTOME_NUCLEAR_PORE_COMPLEX_NPC_DISASSEMBLY		33	-0.427909	-1.33427	0.0876133	0.250698	1	3458	tags=36%, list=23%, signal=47%
REACTOME_FORMATION_OF_THE_EARLY_ELONGATION_COMPLEX	REACTOME_FORMATION_OF_THE_EARLY_ELONGATION_COMPLEX		33	-0.443464	-1.33322	0.10104	0.251624	1	5390	tags=58%, list=36%, signal=89%
KEGG_GLYCEROPHOSPHOLIPID_METABOLISM	KEGG_GLYCEROPHOSPHOLIPID_METABOLISM		69	-0.378196	-1.33234	0.0735695	0.252156	1	4555	tags=46%, list=30%, signal=66%
REACTOME_REGULATION_OF_ACTIN_DYNAMICS_FOR_PHAGOCYTIC_CUP_FORMATION	REACTOME_REGULATION_OF_ACTIN_DYNAMICS_FOR_PHAGOCYTIC_CUP_FORMATION		58	-0.38427	-1.32465	0.0867769	0.264267	1	3476	tags=31%, list=23%, signal=40%
REACTOME_GLYCEROPHOSPHOLIPID_BIOSYNTHESIS	REACTOME_GLYCEROPHOSPHOLIPID_BIOSYNTHESIS		115	-0.34785	-1.31794	0.0468948	0.275286	1	4026	tags=37%, list=27%, signal=51%
REACTOME_ACYL_CHAIN_REMODELLING_OF_PS	REACTOME_ACYL_CHAIN_REMODELLING_OF_PS		18	-0.495212	-1.3179	0.143963	0.274424	1	771	tags=22%, list=5%, signal=23%
KEGG_COMPLEMENT_AND_COAGULATION_CASCADES	KEGG_COMPLEMENT_AND_COAGULATION_CASCADES		64	-0.374532	-1.31571	0.0883978	0.277309	1	2791	tags=33%, list=18%, signal=40%
BIOCARTA_TID_PATHWAY	BIOCARTA_TID_PATHWAY		19	-0.485001	-1.31145	0.13253	0.283974	1	81	tags=11%, list=1%, signal=11%
REACTOME_ROS_AND_RNS_PRODUCTION_IN_PHAGOCYTES	REACTOME_ROS_AND_RNS_PRODUCTION_IN_PHAGOCYTES		31	-0.436028	-1.31019	0.112782	0.285091	1	4698	tags=52%, list=31%, signal=75%
REACTOME_THE_ROLE_OF_NEF_IN_HIV_1_REPLICATION_AND_DISEASE_PATHOGENESIS	REACTOME_THE_ROLE_OF_NEF_IN_HIV_1_REPLICATION_AND_DISEASE_PATHOGENESIS		27	-0.445203	-1.30716	0.120116	0.289587	1	3051	tags=33%, list=20%, signal=42%
REACTOME_INTERACTIONS_OF_VPR_WITH_HOST_CELLULAR_PROTEINS	REACTOME_INTERACTIONS_OF_VPR_WITH_HOST_CELLULAR_PROTEINS		33	-0.423551	-1.30703	0.123726	0.288861	1	5870	tags=58%, list=39%, signal=94%
REACTOME_IL_6_TYPE_CYTOKINE_RECEPTOR_LIGAND_INTERACTIONS	REACTOME_IL_6_TYPE_CYTOKINE_RECEPTOR_LIGAND_INTERACTIONS		16	-0.503463	-1.30624	0.141066	0.289348	1	3025	tags=31%, list=20%, signal=39%
REACTOME_C_TYPE_LECTIN_RECEPTORS_CLRS	REACTOME_C_TYPE_LECTIN_RECEPTORS_CLRS		123	-0.33906	-1.30604	0.0649682	0.28879	1	2558	tags=23%, list=17%, signal=27%
REACTOME_ABORTIVE_ELONGATION_OF_HIV_1_TRANSCRIPT_IN_THE_ABSENCE_OF_TAT	REACTOME_ABORTIVE_ELONGATION_OF_HIV_1_TRANSCRIPT_IN_THE_ABSENCE_OF_TAT		23	-0.465178	-1.30594	0.129794	0.288026	1	5390	tags=61%, list=36%, signal=94%
REACTOME_INTERLEUKIN_12_SIGNALING	REACTOME_INTERLEUKIN_12_SIGNALING		43	-0.398821	-1.30537	0.101695	0.288182	1	4742	tags=47%, list=31%, signal=68%
PID_P38_ALPHA_BETA_PATHWAY	PID_P38_ALPHA_BETA_PATHWAY		29	-0.434775	-1.3015	0.121076	0.294177	1	2270	tags=24%, list=15%, signal=28%
REACTOME_ASSEMBLY_AND_CELL_SURFACE_PRESENTATION_OF_NMDA_RECEPTORS	REACTOME_ASSEMBLY_AND_CELL_SURFACE_PRESENTATION_OF_NMDA_RECEPTORS		36	-0.414122	-1.30086	0.107715	0.294315	1	2873	tags=31%, list=19%, signal=38%
REACTOME_BASE_EXCISION_REPAIR_AP_SITE_FORMATION	REACTOME_BASE_EXCISION_REPAIR_AP_SITE_FORMATION		16	-0.50025	-1.30067	0.140845	0.293684	1	3415	tags=38%, list=23%, signal=48%
REACTOME_PROCESSING_OF_INTRONLESS_PRE_MRNAS	REACTOME_PROCESSING_OF_INTRONLESS_PRE_MRNAS		18	-0.482875	-1.29972	0.147516	0.294449	1	5784	tags=61%, list=38%, signal=99%
REACTOME_GPCR_LIGAND_BINDING	REACTOME_GPCR_LIGAND_BINDING		322	-0.308823	-1.29931	0.019802	0.294296	1	2587	tags=22%, list=17%, signal=26%
REACTOME_ANTIGEN_PROCESSING_CROSS_PRESENTATION	REACTOME_ANTIGEN_PROCESSING_CROSS_PRESENTATION		92	-0.352116	-1.29856	0.0719041	0.294707	1	5688	tags=61%, list=38%, signal=97%
REACTOME_NICOTINAMIDE_SALVAGING	REACTOME_NICOTINAMIDE_SALVAGING		19	-0.487037	-1.29818	0.129771	0.294525	1	1022	tags=26%, list=7%, signal=28%
REACTOME_DEADENYLATION_DEPENDENT_MRNA_DECAY	REACTOME_DEADENYLATION_DEPENDENT_MRNA_DECAY		55	-0.386165	-1.2981	0.0997305	0.293766	1	5000	tags=49%, list=33%, signal=73%
REACTOME_INTERLEUKIN_6_FAMILY_SIGNALING	REACTOME_INTERLEUKIN_6_FAMILY_SIGNALING		23	-0.453797	-1.29777	0.126168	0.293448	1	3480	tags=30%, list=23%, signal=39%
REACTOME_REGULATION_OF_PLK1_ACTIVITY_AT_G2_M_TRANSITION	REACTOME_REGULATION_OF_PLK1_ACTIVITY_AT_G2_M_TRANSITION		80	-0.364712	-1.29686	0.0766182	0.294076	1	3795	tags=33%, list=25%, signal=43%
REACTOME_NUCLEOTIDE_LIKE_PURINERGIC_RECEPTORS	REACTOME_NUCLEOTIDE_LIKE_PURINERGIC_RECEPTORS		15	-0.502144	-1.29578	0.150235	0.295127	1	4836	tags=53%, list=32%, signal=78%
REACTOME_SIGNALING_BY_FGFR2_IIIA_TM	REACTOME_SIGNALING_BY_FGFR2_IIIA_TM		19	-0.48089	-1.29532	0.14433	0.294998	1	4350	tags=53%, list=29%, signal=74%
REACTOME_BUTYRATE_RESPONSE_FACTOR_1_BRF1_BINDS_AND_DESTABILIZES_MRNA	REACTOME_BUTYRATE_RESPONSE_FACTOR_1_BRF1_BINDS_AND_DESTABILIZES_MRNA		17	-0.505786	-1.29196	0.1571	0.300243	1	2226	tags=41%, list=15%, signal=48%
REACTOME_INTERLEUKIN_37_SIGNALING	REACTOME_INTERLEUKIN_37_SIGNALING		20	-0.467855	-1.29164	0.139942	0.299883	1	2676	tags=30%, list=18%, signal=36%
REACTOME_INFECTIOUS_DISEASE	REACTOME_INFECTIOUS_DISEASE		346	-0.303404	-1.29022	0.0229258	0.301571	1	6130	tags=47%, list=41%, signal=78%
REACTOME_ATTENUATION_PHASE	REACTOME_ATTENUATION_PHASE		24	-0.454276	-1.28507	0.146269	0.310211	1	1821	tags=38%, list=12%, signal=43%
PID_ATM_PATHWAY	PID_ATM_PATHWAY		33	-0.421973	-1.28211	0.142029	0.314847	1	6458	tags=67%, list=43%, signal=116%
REACTOME_MRNA_CAPPING	REACTOME_MRNA_CAPPING		29	-0.428292	-1.28187	0.12908	0.314323	1	5390	tags=55%, list=36%, signal=86%
REACTOME_THE_CITRIC_ACID_TCA_CYCLE_AND_RESPIRATORY_ELECTRON_TRANSPORT	REACTOME_THE_CITRIC_ACID_TCA_CYCLE_AND_RESPIRATORY_ELECTRON_TRANSPORT		147	-0.326012	-1.27975	0.0641975	0.317269	1	6211	tags=51%, list=41%, signal=86%
REACTOME_DOWNSTREAM_SIGNALING_EVENTS_OF_B_CELL_RECEPTOR_BCR	REACTOME_DOWNSTREAM_SIGNALING_EVENTS_OF_B_CELL_RECEPTOR_BCR		77	-0.354778	-1.27971	0.0969044	0.31637	1	6128	tags=55%, list=41%, signal=91%
REACTOME_CELL_SURFACE_INTERACTIONS_AT_THE_VASCULAR_WALL	REACTOME_CELL_SURFACE_INTERACTIONS_AT_THE_VASCULAR_WALL		112	-0.336874	-1.27878	0.0874525	0.317244	1	2270	tags=29%, list=15%, signal=33%
REACTOME_SIGNALING_BY_RHO_GTPASES	REACTOME_SIGNALING_BY_RHO_GTPASES		366	-0.296858	-1.27759	0.0284153	0.318418	1	3861	tags=30%, list=26%, signal=39%
KEGG_BIOSYNTHESIS_OF_UNSATURATED_FATTY_ACIDS	KEGG_BIOSYNTHESIS_OF_UNSATURATED_FATTY_ACIDS		21	-0.464529	-1.27407	0.154867	0.324079	1	3673	tags=43%, list=24%, signal=57%
REACTOME_MHC_CLASS_II_ANTIGEN_PRESENTATION	REACTOME_MHC_CLASS_II_ANTIGEN_PRESENTATION		104	-0.340748	-1.27182	0.0941936	0.327293	1	3060	tags=27%, list=20%, signal=34%
REACTOME_GAMMA_CARBOXYLATION_HYPUSINE_FORMATION_AND_ARYLSULFATASE_ACTIVATION	REACTOME_GAMMA_CARBOXYLATION_HYPUSINE_FORMATION_AND_ARYLSULFATASE_ACTIVATION		34	-0.412508	-1.27151	0.129985	0.326867	1	6216	tags=68%, list=41%, signal=115%
REACTOME_INTERLEUKIN_20_FAMILY_SIGNALING	REACTOME_INTERLEUKIN_20_FAMILY_SIGNALING		20	-0.464558	-1.27013	0.182104	0.3285	1	344	tags=15%, list=2%, signal=15%
BIOCARTA_NKCELLS_PATHWAY	BIOCARTA_NKCELLS_PATHWAY		17	-0.482565	-1.26655	0.178462	0.33443	1	3699	tags=47%, list=24%, signal=62%
REACTOME_PEPTIDE_LIGAND_BINDING_RECEPTORS	REACTOME_PEPTIDE_LIGAND_BINDING_RECEPTORS		135	-0.326915	-1.26304	0.0728643	0.340341	1	2333	tags=21%, list=15%, signal=24%
REACTOME_RHO_GTPASES_ACTIVATE_IQGAPS	REACTOME_RHO_GTPASES_ACTIVATE_IQGAPS		24	-0.441017	-1.26203	0.157165	0.341332	1	3476	tags=50%, list=23%, signal=65%
REACTOME_RNA_POLYMERASE_III_CHAIN_ELONGATION	REACTOME_RNA_POLYMERASE_III_CHAIN_ELONGATION		18	-0.470543	-1.26203	0.186047	0.340309	1	4052	tags=44%, list=27%, signal=61%
REACTOME_GLYCOLYSIS	REACTOME_GLYCOLYSIS		67	-0.360268	-1.26187	0.117808	0.33964	1	3058	tags=25%, list=20%, signal=32%
REACTOME_RNA_POLYMERASE_I_TRANSCRIPTION_TERMINATION	REACTOME_RNA_POLYMERASE_I_TRANSCRIPTION_TERMINATION		30	-0.415992	-1.2617	0.153619	0.338953	1	5185	tags=57%, list=34%, signal=86%
REACTOME_OVARIAN_TUMOR_DOMAIN_PROTEASES	REACTOME_OVARIAN_TUMOR_DOMAIN_PROTEASES		34	-0.4032	-1.26113	0.149709	0.339022	1	1130	tags=18%, list=7%, signal=19%
REACTOME_INTERLEUKIN_3_INTERLEUKIN_5_AND_GM_CSF_SIGNALING	REACTOME_INTERLEUKIN_3_INTERLEUKIN_5_AND_GM_CSF_SIGNALING		44	-0.392475	-1.26067	0.151811	0.338881	1	3681	tags=43%, list=24%, signal=57%
REACTOME_RNA_POLYMERASE_II_TRANSCRIBES_SNRNA_GENES	REACTOME_RNA_POLYMERASE_II_TRANSCRIBES_SNRNA_GENES		74	-0.353603	-1.26049	0.139276	0.338195	1	5390	tags=43%, list=36%, signal=67%
REACTOME_CASPASE_ACTIVATION_VIA_DEATH_RECEPTORS_IN_THE_PRESENCE_OF_LIGAND	REACTOME_CASPASE_ACTIVATION_VIA_DEATH_RECEPTORS_IN_THE_PRESENCE_OF_LIGAND		15	-0.4935	-1.26017	0.180967	0.337912	1	2874	tags=47%, list=19%, signal=58%
REACTOME_ABC_TRANSPORTER_DISORDERS	REACTOME_ABC_TRANSPORTER_DISORDERS		74	-0.345455	-1.25523	0.122208	0.346573	1	5688	tags=49%, list=38%, signal=78%
REACTOME_TRANSCRIPTIONAL_REGULATION_BY_SMALL_RNAS	REACTOME_TRANSCRIPTIONAL_REGULATION_BY_SMALL_RNAS		44	-0.384073	-1.2539	0.138223	0.348317	1	4532	tags=41%, list=30%, signal=58%
PID_AURORA_B_PATHWAY	PID_AURORA_B_PATHWAY		37	-0.400427	-1.24885	0.165457	0.357169	1	5387	tags=62%, list=36%, signal=96%
REACTOME_G0_AND_EARLY_G1	REACTOME_G0_AND_EARLY_G1		26	-0.431489	-1.24865	0.151057	0.356516	1	3258	tags=50%, list=22%, signal=64%
REACTOME_NUCLEOSOME_ASSEMBLY	REACTOME_NUCLEOSOME_ASSEMBLY		28	-0.418811	-1.24786	0.177642	0.357055	1	5810	tags=71%, list=38%, signal=116%
REACTOME_CELLULAR_RESPONSE_TO_HEAT_STRESS	REACTOME_CELLULAR_RESPONSE_TO_HEAT_STRESS		94	-0.336909	-1.2472	0.097561	0.357389	1	3058	tags=28%, list=20%, signal=34%
BIOCARTA_CDMAC_PATHWAY	BIOCARTA_CDMAC_PATHWAY		16	-0.481731	-1.24612	0.208459	0.35854	1	1139	tags=13%, list=8%, signal=14%
PID_ALPHA_SYNUCLEIN_PATHWAY	PID_ALPHA_SYNUCLEIN_PATHWAY		29	-0.426953	-1.24228	0.159763	0.365361	1	3358	tags=38%, list=22%, signal=49%
REACTOME_RUNX1_REGULATES_TRANSCRIPTION_OF_GENES_INVOLVED_IN_DIFFERENTIATION_OF_HSCS	REACTOME_RUNX1_REGULATES_TRANSCRIPTION_OF_GENES_INVOLVED_IN_DIFFERENTIATION_OF_HSCS		68	-0.357067	-1.24107	0.125341	0.366882	1	1688	tags=16%, list=11%, signal=18%
REACTOME_NICOTINATE_METABOLISM	REACTOME_NICOTINATE_METABOLISM		30	-0.416746	-1.24077	0.149408	0.36643	1	1022	tags=20%, list=7%, signal=21%
PID_GMCSF_PATHWAY	PID_GMCSF_PATHWAY		35	-0.395128	-1.24014	0.170306	0.366613	1	3569	tags=34%, list=24%, signal=45%
REACTOME_METABOLISM_OF_VITAMINS_AND_COFACTORS	REACTOME_METABOLISM_OF_VITAMINS_AND_COFACTORS		171	-0.309667	-1.23875	0.0947867	0.368357	1	4425	tags=39%, list=29%, signal=54%
REACTOME_GLUCOSE_METABOLISM	REACTOME_GLUCOSE_METABOLISM		85	-0.339598	-1.2375	0.13066	0.369941	1	3058	tags=25%, list=20%, signal=31%
REACTOME_METABOLISM_OF_WATER_SOLUBLE_VITAMINS_AND_COFACTORS	REACTOME_METABOLISM_OF_WATER_SOLUBLE_VITAMINS_AND_COFACTORS		110	-0.327654	-1.23698	0.119107	0.369912	1	4388	tags=36%, list=29%, signal=51%
REACTOME_REGULATION_OF_PTEN_STABILITY_AND_ACTIVITY	REACTOME_REGULATION_OF_PTEN_STABILITY_AND_ACTIVITY		66	-0.34651	-1.23508	0.142469	0.37293	1	6097	tags=56%, list=40%, signal=94%
REACTOME_REGULATION_OF_TNFR1_SIGNALING	REACTOME_REGULATION_OF_TNFR1_SIGNALING		31	-0.399975	-1.23479	0.170767	0.37248	1	2667	tags=23%, list=18%, signal=27%
REACTOME_CRISTAE_FORMATION	REACTOME_CRISTAE_FORMATION		27	-0.416951	-1.23394	0.189441	0.373205	1	5937	tags=52%, list=39%, signal=85%
REACTOME_GAP_JUNCTION_TRAFFICKING_AND_REGULATION	REACTOME_GAP_JUNCTION_TRAFFICKING_AND_REGULATION		36	-0.388709	-1.23381	0.173047	0.372385	1	3604	tags=42%, list=24%, signal=55%
REACTOME_POST_TRANSLATIONAL_MODIFICATION:_SYNTHESIS_OF_GPI_ANCHORED_PROTEINS	REACTOME_POST_TRANSLATIONAL_MODIFICATION:_SYNTHESIS_OF_GPI_ANCHORED_PROTEINS		70	-0.352284	-1.23285	0.149584	0.373299	1	2980	tags=30%, list=20%, signal=37%
REACTOME_CELLULAR_HEXOSE_TRANSPORT	REACTOME_CELLULAR_HEXOSE_TRANSPORT		17	-0.46737	-1.23248	0.195759	0.372955	1	4833	tags=47%, list=32%, signal=69%
REACTOME_TRANSCRIPTION_OF_THE_HIV_GENOME	REACTOME_TRANSCRIPTION_OF_THE_HIV_GENOME		67	-0.350981	-1.23067	0.153236	0.375701	1	5531	tags=48%, list=37%, signal=75%
REACTOME_BASIGIN_INTERACTIONS	REACTOME_BASIGIN_INTERACTIONS		23	-0.435124	-1.22937	0.188073	0.377544	1	2108	tags=26%, list=14%, signal=30%
REACTOME_RNA_POLYMERASE_II_PRE_TRANSCRIPTION_EVENTS	REACTOME_RNA_POLYMERASE_II_PRE_TRANSCRIPTION_EVENTS		78	-0.342121	-1.22855	0.147757	0.378309	1	5531	tags=46%, list=37%, signal=72%
REACTOME_SUMOYLATION_OF_RNA_BINDING_PROTEINS	REACTOME_SUMOYLATION_OF_RNA_BINDING_PROTEINS		43	-0.38284	-1.22623	0.165951	0.382195	1	3458	tags=30%, list=23%, signal=39%
REACTOME_NUCLEOTIDE_BINDING_DOMAIN_LEUCINE_RICH_REPEAT_CONTAINING_RECEPTOR_NLR_SIGNALING_PATHWAYS	REACTOME_NUCLEOTIDE_BINDING_DOMAIN_LEUCINE_RICH_REPEAT_CONTAINING_RECEPTOR_NLR_SIGNALING_PATHWAYS		51	-0.364828	-1.22569	0.150862	0.382175	1	2527	tags=25%, list=17%, signal=31%
PID_S1P_META_PATHWAY	PID_S1P_META_PATHWAY		21	-0.442173	-1.22443	0.209265	0.383823	1	2045	tags=29%, list=14%, signal=33%
REACTOME_PEROXISOMAL_PROTEIN_IMPORT	REACTOME_PEROXISOMAL_PROTEIN_IMPORT		60	-0.355216	-1.22431	0.155492	0.383083	1	6101	tags=55%, list=40%, signal=92%
KEGG_PARKINSONS_DISEASE	KEGG_PARKINSONS_DISEASE		98	-0.329449	-1.22314	0.134387	0.384492	1	5937	tags=51%, list=39%, signal=84%
REACTOME_REGULATION_OF_CHOLESTEROL_BIOSYNTHESIS_BY_SREBP_SREBF	REACTOME_REGULATION_OF_CHOLESTEROL_BIOSYNTHESIS_BY_SREBP_SREBF		54	-0.360778	-1.22182	0.168724	0.386312	1	3203	tags=31%, list=21%, signal=40%
REACTOME_ANTIMICROBIAL_PEPTIDES	REACTOME_ANTIMICROBIAL_PEPTIDES		35	-0.39459	-1.22141	0.171091	0.386251	1	1137	tags=23%, list=8%, signal=25%
REACTOME_CLEC7A_DECTIN_1_SIGNALING	REACTOME_CLEC7A_DECTIN_1_SIGNALING		96	-0.32494	-1.22136	0.144156	0.385314	1	5730	tags=48%, list=38%, signal=77%
KEGG_N_GLYCAN_BIOSYNTHESIS	KEGG_N_GLYCAN_BIOSYNTHESIS		44	-0.370898	-1.21724	0.17673	0.392833	1	4436	tags=45%, list=29%, signal=64%
REACTOME_CENTROSOME_MATURATION	REACTOME_CENTROSOME_MATURATION		75	-0.342249	-1.21179	0.174263	0.403522	1	3678	tags=29%, list=24%, signal=39%
KEGG_BASAL_TRANSCRIPTION_FACTORS	KEGG_BASAL_TRANSCRIPTION_FACTORS		32	-0.393119	-1.20895	0.196672	0.408551	1	5382	tags=50%, list=36%, signal=78%
REACTOME_CARBOXYTERMINAL_POST_TRANSLATIONAL_MODIFICATIONS_OF_TUBULIN	REACTOME_CARBOXYTERMINAL_POST_TRANSLATIONAL_MODIFICATIONS_OF_TUBULIN		35	-0.38612	-1.20802	0.187151	0.409426	1	2873	tags=29%, list=19%, signal=35%
REACTOME_FATTY_ACID_METABOLISM	REACTOME_FATTY_ACID_METABOLISM		163	-0.300655	-1.20782	0.11084	0.408772	1	3706	tags=32%, list=25%, signal=42%
REACTOME_NEGATIVE_EPIGENETIC_REGULATION_OF_RRNA_EXPRESSION	REACTOME_NEGATIVE_EPIGENETIC_REGULATION_OF_RRNA_EXPRESSION		48	-0.370175	-1.20745	0.192635	0.408514	1	5185	tags=48%, list=34%, signal=73%
KEGG_CELL_CYCLE	KEGG_CELL_CYCLE		119	-0.315093	-1.2074	0.141927	0.407548	1	4504	tags=42%, list=30%, signal=59%
BIOCARTA_STATHMIN_PATHWAY	BIOCARTA_STATHMIN_PATHWAY		19	-0.439524	-1.20685	0.206471	0.407674	1	3434	tags=47%, list=23%, signal=61%
REACTOME_CROSS_PRESENTATION_OF_SOLUBLE_EXOGENOUS_ANTIGENS_ENDOSOMES	REACTOME_CROSS_PRESENTATION_OF_SOLUBLE_EXOGENOUS_ANTIGENS_ENDOSOMES		48	-0.374641	-1.20443	0.198336	0.411787	1	6097	tags=65%, list=40%, signal=108%
KEGG_PPAR_SIGNALING_PATHWAY	KEGG_PPAR_SIGNALING_PATHWAY		62	-0.347707	-1.20422	0.17862	0.411162	1	2229	tags=26%, list=15%, signal=30%
REACTOME_PROTEIN_UBIQUITINATION	REACTOME_PROTEIN_UBIQUITINATION		62	-0.35376	-1.20383	0.187838	0.410869	1	3803	tags=29%, list=25%, signal=39%
REACTOME_DEGRADATION_OF_GLI1_BY_THE_PROTEASOME	REACTOME_DEGRADATION_OF_GLI1_BY_THE_PROTEASOME		57	-0.354401	-1.203	0.17655	0.411693	1	6097	tags=58%, list=40%, signal=97%
REACTOME_PIWI_INTERACTING_RNA_PIRNA_BIOGENESIS	REACTOME_PIWI_INTERACTING_RNA_PIRNA_BIOGENESIS		25	-0.411229	-1.19931	0.206647	0.418702	1	4849	tags=52%, list=32%, signal=76%
KEGG_FATTY_ACID_METABOLISM	KEGG_FATTY_ACID_METABOLISM		39	-0.373615	-1.19805	0.201471	0.420322	1	2871	tags=31%, list=19%, signal=38%
REACTOME_TRANSPORT_OF_VITAMINS_NUCLEOSIDES_AND_RELATED_MOLECULES	REACTOME_TRANSPORT_OF_VITAMINS_NUCLEOSIDES_AND_RELATED_MOLECULES		36	-0.387461	-1.19787	0.203343	0.419592	1	4274	tags=47%, list=28%, signal=66%
BIOCARTA_BARRESTIN_SRC_PATHWAY	BIOCARTA_BARRESTIN_SRC_PATHWAY		17	-0.459938	-1.1946	0.237668	0.425756	1	1273	tags=24%, list=8%, signal=26%
REACTOME_NUCLEOTIDE_SALVAGE	REACTOME_NUCLEOTIDE_SALVAGE		22	-0.424459	-1.18813	0.225954	0.439139	1	4597	tags=59%, list=30%, signal=85%
KEGG_GLYCOLYSIS_GLUCONEOGENESIS	KEGG_GLYCOLYSIS_GLUCONEOGENESIS		52	-0.352585	-1.18677	0.207627	0.440996	1	2871	tags=25%, list=19%, signal=31%
REACTOME_THROMBOXANE_SIGNALLING_THROUGH_TP_RECEPTOR	REACTOME_THROMBOXANE_SIGNALLING_THROUGH_TP_RECEPTOR		20	-0.437118	-1.18587	0.249216	0.441759	1	1065	tags=20%, list=7%, signal=21%
REACTOME_LDL_CLEARANCE	REACTOME_LDL_CLEARANCE		18	-0.440315	-1.18333	0.251543	0.446345	1	4948	tags=56%, list=33%, signal=83%
PID_CERAMIDE_PATHWAY	PID_CERAMIDE_PATHWAY		44	-0.364235	-1.18279	0.200577	0.44647	1	2384	tags=18%, list=16%, signal=22%
REACTOME_CASPASE_ACTIVATION_VIA_EXTRINSIC_APOPTOTIC_SIGNALLING_PATHWAY	REACTOME_CASPASE_ACTIVATION_VIA_EXTRINSIC_APOPTOTIC_SIGNALLING_PATHWAY		25	-0.400619	-1.18185	0.22427	0.447379	1	2874	tags=32%, list=19%, signal=39%
REACTOME_MICRORNA_MIRNA_BIOGENESIS	REACTOME_MICRORNA_MIRNA_BIOGENESIS		24	-0.411976	-1.18053	0.248466	0.44935	1	4350	tags=46%, list=29%, signal=64%
REACTOME_ACTIVATION_OF_NMDA_RECEPTORS_AND_POSTSYNAPTIC_EVENTS	REACTOME_ACTIVATION_OF_NMDA_RECEPTORS_AND_POSTSYNAPTIC_EVENTS		81	-0.325583	-1.17997	0.197597	0.449488	1	2873	tags=23%, list=19%, signal=29%
KEGG_FC_EPSILON_RI_SIGNALING_PATHWAY	KEGG_FC_EPSILON_RI_SIGNALING_PATHWAY		71	-0.336065	-1.17986	0.195682	0.448603	1	3569	tags=32%, list=24%, signal=42%
REACTOME_DEGRADATION_OF_AXIN	REACTOME_DEGRADATION_OF_AXIN		53	-0.347166	-1.17921	0.21844	0.4489	1	6097	tags=57%, list=40%, signal=95%
KEGG_MATURITY_ONSET_DIABETES_OF_THE_YOUNG	KEGG_MATURITY_ONSET_DIABETES_OF_THE_YOUNG		18	-0.437335	-1.17722	0.240061	0.452397	1	1731	tags=22%, list=11%, signal=25%
PID_SHP2_PATHWAY	PID_SHP2_PATHWAY		56	-0.341859	-1.17569	0.198151	0.454752	1	1582	tags=18%, list=10%, signal=20%
PID_DELTA_NP63_PATHWAY	PID_DELTA_NP63_PATHWAY		44	-0.359451	-1.17391	0.21137	0.457655	1	2757	tags=27%, list=18%, signal=33%
REACTOME_TNF_SIGNALING	REACTOME_TNF_SIGNALING		40	-0.364768	-1.17366	0.22792	0.457053	1	2667	tags=20%, list=18%, signal=24%
REACTOME_MITOCHONDRIAL_FATTY_ACID_BETA_OXIDATION	REACTOME_MITOCHONDRIAL_FATTY_ACID_BETA_OXIDATION		36	-0.376901	-1.17257	0.221264	0.458616	1	5694	tags=47%, list=38%, signal=76%
REACTOME_KINESINS	REACTOME_KINESINS		51	-0.350151	-1.17236	0.211063	0.458007	1	4699	tags=51%, list=31%, signal=74%
REACTOME_RNA_POLYMERASE_III_TRANSCRIPTION_INITIATION_FROM_TYPE_3_PROMOTER	REACTOME_RNA_POLYMERASE_III_TRANSCRIPTION_INITIATION_FROM_TYPE_3_PROMOTER		28	-0.400034	-1.17129	0.260615	0.459338	1	4052	tags=39%, list=27%, signal=54%
REACTOME_ANCHORING_OF_THE_BASAL_BODY_TO_THE_PLASMA_MEMBRANE	REACTOME_ANCHORING_OF_THE_BASAL_BODY_TO_THE_PLASMA_MEMBRANE		92	-0.316705	-1.17093	0.17801	0.45904	1	3678	tags=27%, list=24%, signal=36%
REACTOME_FORMATION_OF_HIV_ELONGATION_COMPLEX_IN_THE_ABSENCE_OF_HIV_TAT	REACTOME_FORMATION_OF_HIV_ELONGATION_COMPLEX_IN_THE_ABSENCE_OF_HIV_TAT		43	-0.362554	-1.16736	0.253623	0.466099	1	5531	tags=51%, list=37%, signal=80%
KEGG_PROTEIN_EXPORT	KEGG_PROTEIN_EXPORT		23	-0.410862	-1.16716	0.248876	0.465437	1	6114	tags=65%, list=40%, signal=109%
REACTOME_G_ALPHA_I_SIGNALLING_EVENTS	REACTOME_G_ALPHA_I_SIGNALLING_EVENTS		314	-0.274245	-1.16705	0.108623	0.464585	1	2589	tags=22%, list=17%, signal=26%
REACTOME_FORMATION_OF_THE_CORNIFIED_ENVELOPE	REACTOME_FORMATION_OF_THE_CORNIFIED_ENVELOPE		55	-0.343463	-1.16623	0.228412	0.46531	1	3263	tags=25%, list=22%, signal=32%
REACTOME_FCGAMMA_RECEPTOR_FCGR_DEPENDENT_PHAGOCYTOSIS	REACTOME_FCGAMMA_RECEPTOR_FCGR_DEPENDENT_PHAGOCYTOSIS		82	-0.325115	-1.16596	0.210183	0.464827	1	3476	tags=29%, list=23%, signal=38%
REACTOME_THE_PHOTOTRANSDUCTION_CASCADE	REACTOME_THE_PHOTOTRANSDUCTION_CASCADE		25	-0.392848	-1.1652	0.256334	0.46549	1	1566	tags=16%, list=10%, signal=18%
KEGG_PEROXISOME	KEGG_PEROXISOME		78	-0.317139	-1.16416	0.200546	0.466714	1	4718	tags=37%, list=31%, signal=54%
REACTOME_THE_NLRP3_INFLAMMASOME	REACTOME_THE_NLRP3_INFLAMMASOME		15	-0.453359	-1.16297	0.271686	0.468276	1	5420	tags=53%, list=36%, signal=83%
REACTOME_TRANSCRIPTION_COUPLED_NUCLEOTIDE_EXCISION_REPAIR_TC_NER	REACTOME_TRANSCRIPTION_COUPLED_NUCLEOTIDE_EXCISION_REPAIR_TC_NER		74	-0.326244	-1.15858	0.217848	0.4771	1	5512	tags=53%, list=36%, signal=83%
REACTOME_DEGRADATION_OF_DVL	REACTOME_DEGRADATION_OF_DVL		54	-0.345148	-1.15569	0.232722	0.482637	1	6097	tags=57%, list=40%, signal=96%
KEGG_GLYCEROLIPID_METABOLISM	KEGG_GLYCEROLIPID_METABOLISM		43	-0.362389	-1.15533	0.260807	0.482309	1	4390	tags=44%, list=29%, signal=62%
REACTOME_SYNTHESIS_OF_IP3_AND_IP4_IN_THE_CYTOSOL	REACTOME_SYNTHESIS_OF_IP3_AND_IP4_IN_THE_CYTOSOL		25	-0.400493	-1.15378	0.269461	0.48468	1	1804	tags=24%, list=12%, signal=27%
REACTOME_RNA_POLYMERASE_III_TRANSCRIPTION_INITIATION_FROM_TYPE_1_PROMOTER	REACTOME_RNA_POLYMERASE_III_TRANSCRIPTION_INITIATION_FROM_TYPE_1_PROMOTER		28	-0.384533	-1.15371	0.258209	0.483703	1	4119	tags=39%, list=27%, signal=54%
REACTOME_SIGNAL_AMPLIFICATION	REACTOME_SIGNAL_AMPLIFICATION		28	-0.392059	-1.15249	0.282707	0.485367	1	1065	tags=14%, list=7%, signal=15%
KEGG_PATHOGENIC_ESCHERICHIA_COLI_INFECTION	KEGG_PATHOGENIC_ESCHERICHIA_COLI_INFECTION		49	-0.345794	-1.15051	0.249637	0.488797	1	3950	tags=43%, list=26%, signal=58%
KEGG_TYROSINE_METABOLISM	KEGG_TYROSINE_METABOLISM		33	-0.379119	-1.14769	0.275148	0.494067	1	1916	tags=33%, list=13%, signal=38%
REACTOME_PEROXISOMAL_LIPID_METABOLISM	REACTOME_PEROXISOMAL_LIPID_METABOLISM		27	-0.395779	-1.14355	0.286798	0.502788	1	3651	tags=37%, list=24%, signal=49%
REACTOME_TRP_CHANNELS	REACTOME_TRP_CHANNELS		25	-0.397699	-1.13427	0.299383	0.52439	1	1256	tags=24%, list=8%, signal=26%
REACTOME_IRE1ALPHA_ACTIVATES_CHAPERONES	REACTOME_IRE1ALPHA_ACTIVATES_CHAPERONES		49	-0.339459	-1.13334	0.253129	0.525469	1	2813	tags=33%, list=19%, signal=40%
PID_NFKAPPAB_CANONICAL_PATHWAY	PID_NFKAPPAB_CANONICAL_PATHWAY		22	-0.403653	-1.13276	0.294028	0.525612	1	1217	tags=14%, list=8%, signal=15%
BIOCARTA_CELLCYCLE_PATHWAY	BIOCARTA_CELLCYCLE_PATHWAY		22	-0.406142	-1.13024	0.296651	0.530474	1	6090	tags=68%, list=40%, signal=114%
REACTOME_INTERLEUKIN_1_FAMILY_SIGNALING	REACTOME_INTERLEUKIN_1_FAMILY_SIGNALING		127	-0.294364	-1.12948	0.226986	0.531061	1	2527	tags=20%, list=17%, signal=23%
REACTOME_SLC_MEDIATED_TRANSMEMBRANE_TRANSPORT	REACTOME_SLC_MEDIATED_TRANSMEMBRANE_TRANSPORT		211	-0.275407	-1.12912	0.210402	0.53065	1	2853	tags=23%, list=19%, signal=28%
KEGG_PANTOTHENATE_AND_COA_BIOSYNTHESIS	KEGG_PANTOTHENATE_AND_COA_BIOSYNTHESIS		15	-0.436833	-1.12712	0.314504	0.534376	1	5621	tags=60%, list=37%, signal=95%
KEGG_HISTIDINE_METABOLISM	KEGG_HISTIDINE_METABOLISM		26	-0.391387	-1.12707	0.294721	0.533257	1	2212	tags=38%, list=15%, signal=45%
REACTOME_PLASMA_LIPOPROTEIN_ASSEMBLY_REMODELING_AND_CLEARANCE	REACTOME_PLASMA_LIPOPROTEIN_ASSEMBLY_REMODELING_AND_CLEARANCE		64	-0.322492	-1.12665	0.264384	0.533009	1	2516	tags=27%, list=17%, signal=32%
KEGG_PENTOSE_AND_GLUCURONATE_INTERCONVERSIONS	KEGG_PENTOSE_AND_GLUCURONATE_INTERCONVERSIONS		19	-0.413824	-1.12614	0.305112	0.532904	1	5070	tags=53%, list=34%, signal=79%
REACTOME_INTERLEUKIN_1_SIGNALING	REACTOME_INTERLEUKIN_1_SIGNALING		97	-0.302687	-1.12578	0.238825	0.53251	1	2527	tags=20%, list=17%, signal=23%
REACTOME_BIOSYNTHESIS_OF_THE_N_GLYCAN_PRECURSOR_DOLICHOL_LIPID_LINKED_OLIGOSACCHARIDE_LLO_AND_TRANSFER_TO_A_NASCENT_PROTEIN	REACTOME_BIOSYNTHESIS_OF_THE_N_GLYCAN_PRECURSOR_DOLICHOL_LIPID_LINKED_OLIGOSACCHARIDE_LLO_AND_TRANSFER_TO_A_NASCENT_PROTEIN		73	-0.315298	-1.12364	0.240612	0.536675	1	4057	tags=34%, list=27%, signal=47%
REACTOME_G_ALPHA_Q_SIGNALLING_EVENTS	REACTOME_G_ALPHA_Q_SIGNALLING_EVENTS		175	-0.280511	-1.12317	0.226841	0.536568	1	2499	tags=20%, list=17%, signal=24%
REACTOME_DISEASES_ASSOCIATED_WITH_GLYCOSYLATION_PRECURSOR_BIOSYNTHESIS	REACTOME_DISEASES_ASSOCIATED_WITH_GLYCOSYLATION_PRECURSOR_BIOSYNTHESIS		18	-0.418664	-1.12076	0.304217	0.541213	1	5312	tags=56%, list=35%, signal=86%
BIOCARTA_EIF_PATHWAY	BIOCARTA_EIF_PATHWAY		15	-0.446614	-1.12016	0.325472	0.541462	1	4344	tags=53%, list=29%, signal=75%
REACTOME_FC_EPSILON_RECEPTOR_FCERI_SIGNALING	REACTOME_FC_EPSILON_RECEPTOR_FCERI_SIGNALING		127	-0.296323	-1.1191	0.252538	0.542719	1	2903	tags=22%, list=19%, signal=27%
KEGG_NUCLEOTIDE_EXCISION_REPAIR	KEGG_NUCLEOTIDE_EXCISION_REPAIR		43	-0.342317	-1.11903	0.294872	0.541673	1	2375	tags=30%, list=16%, signal=36%
REACTOME_RNA_POLYMERASE_II_TRANSCRIPTION_ELONGATION	REACTOME_RNA_POLYMERASE_II_TRANSCRIPTION_ELONGATION		56	-0.327278	-1.11875	0.278642	0.541119	1	5531	tags=46%, list=37%, signal=73%
REACTOME_TOLL_LIKE_RECEPTOR_CASCADES	REACTOME_TOLL_LIKE_RECEPTOR_CASCADES		144	-0.284777	-1.11777	0.249383	0.542337	1	2869	tags=22%, list=19%, signal=27%
BIOCARTA_EFP_PATHWAY	BIOCARTA_EFP_PATHWAY		15	-0.44083	-1.11692	0.331768	0.543114	1	6228	tags=60%, list=41%, signal=102%
REACTOME_FCERI_MEDIATED_MAPK_ACTIVATION	REACTOME_FCERI_MEDIATED_MAPK_ACTIVATION		32	-0.360224	-1.11605	0.311307	0.543986	1	1773	tags=22%, list=12%, signal=25%
REACTOME_ASYMMETRIC_LOCALIZATION_OF_PCP_PROTEINS	REACTOME_ASYMMETRIC_LOCALIZATION_OF_PCP_PROTEINS		62	-0.320924	-1.11604	0.284908	0.542767	1	6097	tags=53%, list=40%, signal=89%
PID_PRL_SIGNALING_EVENTS_PATHWAY	PID_PRL_SIGNALING_EVENTS_PATHWAY		23	-0.397098	-1.11582	0.31388	0.542065	1	5069	tags=39%, list=34%, signal=59%
REACTOME_ASSEMBLY_OF_ACTIVE_LPL_AND_LIPC_LIPASE_COMPLEXES	REACTOME_ASSEMBLY_OF_ACTIVE_LPL_AND_LIPC_LIPASE_COMPLEXES		18	-0.413527	-1.11043	0.342105	0.554063	1	1686	tags=28%, list=11%, signal=31%
REACTOME_N_GLYCAN_TRIMMING_IN_THE_ER_AND_CALNEXIN_CALRETICULIN_CYCLE	REACTOME_N_GLYCAN_TRIMMING_IN_THE_ER_AND_CALNEXIN_CALRETICULIN_CYCLE		32	-0.361347	-1.11037	0.298422	0.55294	1	4333	tags=41%, list=29%, signal=57%
REACTOME_PROGRAMMED_CELL_DEATH	REACTOME_PROGRAMMED_CELL_DEATH		163	-0.277844	-1.10863	0.236679	0.556043	1	4985	tags=39%, list=33%, signal=58%
REACTOME_SURFACTANT_METABOLISM	REACTOME_SURFACTANT_METABOLISM		18	-0.417176	-1.10813	0.336973	0.556006	1	3809	tags=56%, list=25%, signal=74%
PID_ENDOTHELIN_PATHWAY	PID_ENDOTHELIN_PATHWAY		60	-0.319862	-1.1069	0.278642	0.557913	1	1663	tags=17%, list=11%, signal=19%
REACTOME_KERATINIZATION	REACTOME_KERATINIZATION		58	-0.324876	-1.10556	0.29436	0.55996	1	3263	tags=24%, list=22%, signal=31%
REACTOME_TNFR1_INDUCED_NFKAPPAB_SIGNALING_PATHWAY	REACTOME_TNFR1_INDUCED_NFKAPPAB_SIGNALING_PATHWAY		27	-0.380602	-1.10536	0.309231	0.559204	1	2667	tags=19%, list=18%, signal=22%
REACTOME_THROMBIN_SIGNALLING_THROUGH_PROTEINASE_ACTIVATED_RECEPTORS_PARS	REACTOME_THROMBIN_SIGNALLING_THROUGH_PROTEINASE_ACTIVATED_RECEPTORS_PARS		29	-0.373475	-1.10186	0.339007	0.566384	1	1065	tags=17%, list=7%, signal=19%
SA_CASPASE_CASCADE	SA_CASPASE_CASCADE		17	-0.423467	-1.10169	0.324961	0.565582	1	791	tags=18%, list=5%, signal=19%
KEGG_PENTOSE_PHOSPHATE_PATHWAY	KEGG_PENTOSE_PHOSPHATE_PATHWAY		24	-0.383079	-1.10025	0.335329	0.568001	1	4189	tags=42%, list=28%, signal=58%
PID_INTEGRIN2_PATHWAY	PID_INTEGRIN2_PATHWAY		26	-0.383241	-1.09912	0.296188	0.569604	1	3451	tags=38%, list=23%, signal=50%
REACTOME_DEUBIQUITINATION	REACTOME_DEUBIQUITINATION		229	-0.26478	-1.09885	0.251152	0.569039	1	5001	tags=35%, list=33%, signal=51%
REACTOME_GLOBAL_GENOME_NUCLEOTIDE_EXCISION_REPAIR_GG_NER	REACTOME_GLOBAL_GENOME_NUCLEOTIDE_EXCISION_REPAIR_GG_NER		81	-0.303114	-1.09813	0.293725	0.569535	1	5636	tags=49%, list=37%, signal=78%
REACTOME_NEUTROPHIL_DEGRANULATION	REACTOME_NEUTROPHIL_DEGRANULATION		428	-0.255858	-1.09744	0.213115	0.56996	1	2719	tags=21%, list=18%, signal=25%
REACTOME_MRNA_DECAY_BY_5_TO_3_EXORIBONUCLEASE	REACTOME_MRNA_DECAY_BY_5_TO_3_EXORIBONUCLEASE		15	-0.431512	-1.09564	0.3536	0.572985	1	4434	tags=53%, list=29%, signal=75%
REACTOME_RECYCLING_PATHWAY_OF_L1	REACTOME_RECYCLING_PATHWAY_OF_L1		40	-0.34321	-1.09318	0.333333	0.577993	1	3476	tags=40%, list=23%, signal=52%
REACTOME_CD28_CO_STIMULATION	REACTOME_CD28_CO_STIMULATION		32	-0.363087	-1.09262	0.348837	0.57817	1	3459	tags=38%, list=23%, signal=49%
SIG_PIP3_SIGNALING_IN_B_LYMPHOCYTES	SIG_PIP3_SIGNALING_IN_B_LYMPHOCYTES		36	-0.34832	-1.09201	0.328551	0.578425	1	3459	tags=36%, list=23%, signal=47%
REACTOME_UB_SPECIFIC_PROCESSING_PROTEASES	REACTOME_UB_SPECIFIC_PROCESSING_PROTEASES		156	-0.276613	-1.09167	0.280397	0.578016	1	5001	tags=36%, list=33%, signal=53%
REACTOME_REGULATION_OF_RUNX2_EXPRESSION_AND_ACTIVITY	REACTOME_REGULATION_OF_RUNX2_EXPRESSION_AND_ACTIVITY		68	-0.30895	-1.09008	0.330137	0.580653	1	5688	tags=49%, list=38%, signal=77%
PID_EPHA_FWDPATHWAY	PID_EPHA_FWDPATHWAY		33	-0.358118	-1.08791	0.336858	0.584936	1	2270	tags=27%, list=15%, signal=32%
REACTOME_NUCLEOTIDE_EXCISION_REPAIR	REACTOME_NUCLEOTIDE_EXCISION_REPAIR		106	-0.29006	-1.08764	0.319317	0.58433	1	5636	tags=49%, list=37%, signal=78%
REACTOME_DUAL_INCISION_IN_GG_NER	REACTOME_DUAL_INCISION_IN_GG_NER		39	-0.337148	-1.08625	0.322176	0.586584	1	2655	tags=31%, list=18%, signal=37%
PID_NFKAPPAB_ATYPICAL_PATHWAY	PID_NFKAPPAB_ATYPICAL_PATHWAY		16	-0.42186	-1.08556	0.364472	0.587106	1	2839	tags=25%, list=19%, signal=31%
KEGG_GLYOXYLATE_AND_DICARBOXYLATE_METABOLISM	KEGG_GLYOXYLATE_AND_DICARBOXYLATE_METABOLISM		15	-0.420768	-1.08556	0.368167	0.585864	1	5168	tags=53%, list=34%, signal=81%
REACTOME_NUCLEOBASE_CATABOLISM	REACTOME_NUCLEOBASE_CATABOLISM		36	-0.348548	-1.08283	0.336182	0.591336	1	3440	tags=39%, list=23%, signal=50%
BIOCARTA_DEATH_PATHWAY	BIOCARTA_DEATH_PATHWAY		28	-0.362334	-1.08269	0.346505	0.590414	1	2384	tags=21%, list=16%, signal=25%
REACTOME_HSF1_DEPENDENT_TRANSACTIVATION	REACTOME_HSF1_DEPENDENT_TRANSACTIVATION		34	-0.345091	-1.0816	0.333333	0.591857	1	1821	tags=26%, list=12%, signal=30%
KEGG_ARGININE_AND_PROLINE_METABOLISM	KEGG_ARGININE_AND_PROLINE_METABOLISM		50	-0.320505	-1.08116	0.328191	0.591726	1	3430	tags=42%, list=23%, signal=54%
PID_EPHRINB_REV_PATHWAY	PID_EPHRINB_REV_PATHWAY		29	-0.356685	-1.08081	0.358118	0.591351	1	1012	tags=14%, list=7%, signal=15%
REACTOME_TRANSPORT_OF_INORGANIC_CATIONS_ANIONS_AND_AMINO_ACIDS_OLIGOPEPTIDES	REACTOME_TRANSPORT_OF_INORGANIC_CATIONS_ANIONS_AND_AMINO_ACIDS_OLIGOPEPTIDES		92	-0.292397	-1.07959	0.325224	0.593015	1	2108	tags=20%, list=14%, signal=23%
BIOCARTA_CHEMICAL_PATHWAY	BIOCARTA_CHEMICAL_PATHWAY		18	-0.402624	-1.07901	0.370892	0.593223	1	6398	tags=67%, list=42%, signal=116%
REACTOME_DEATH_RECEPTOR_SIGNALLING	REACTOME_DEATH_RECEPTOR_SIGNALLING		131	-0.277732	-1.07717	0.317781	0.596441	1	3671	tags=22%, list=24%, signal=29%
KEGG_ABC_TRANSPORTERS	KEGG_ABC_TRANSPORTERS		40	-0.337088	-1.07597	0.33813	0.59818	1	1301	tags=20%, list=9%, signal=22%
REACTOME_SYNTHESIS_OF_PA	REACTOME_SYNTHESIS_OF_PA		33	-0.356376	-1.07584	0.346847	0.597249	1	3968	tags=39%, list=26%, signal=53%
KEGG_OOCYTE_MEIOSIS	KEGG_OOCYTE_MEIOSIS		101	-0.289359	-1.07494	0.314506	0.598194	1	4070	tags=31%, list=27%, signal=42%
REACTOME_NONHOMOLOGOUS_END_JOINING_NHEJ	REACTOME_NONHOMOLOGOUS_END_JOINING_NHEJ		34	-0.345742	-1.07374	0.358519	0.599947	1	5246	tags=47%, list=35%, signal=72%
REACTOME_TRANSCRIPTIONAL_REGULATION_BY_TP53	REACTOME_TRANSCRIPTIONAL_REGULATION_BY_TP53		336	-0.251741	-1.07311	0.278328	0.600289	1	5284	tags=41%, list=35%, signal=62%
BIOCARTA_PPARA_PATHWAY	BIOCARTA_PPARA_PATHWAY		51	-0.318874	-1.0731	0.349515	0.599062	1	2574	tags=25%, list=17%, signal=31%
BIOCARTA_IL2RB_PATHWAY	BIOCARTA_IL2RB_PATHWAY		37	-0.342807	-1.07263	0.364963	0.598988	1	4922	tags=43%, list=33%, signal=64%
REACTOME_GROWTH_HORMONE_RECEPTOR_SIGNALING	REACTOME_GROWTH_HORMONE_RECEPTOR_SIGNALING		20	-0.395178	-1.0722	0.366812	0.598783	1	1147	tags=20%, list=8%, signal=22%
REACTOME_TAK1_ACTIVATES_NFKB_BY_PHOSPHORYLATION_AND_ACTIVATION_OF_IKKS_COMPLEX	REACTOME_TAK1_ACTIVATES_NFKB_BY_PHOSPHORYLATION_AND_ACTIVATION_OF_IKKS_COMPLEX		27	-0.366213	-1.07122	0.370703	0.600005	1	2527	tags=26%, list=17%, signal=31%
BIOCARTA_NKT_PATHWAY	BIOCARTA_NKT_PATHWAY		22	-0.376074	-1.07034	0.367939	0.601078	1	480	tags=14%, list=3%, signal=14%
REACTOME_NUCLEAR_ENVELOPE_BREAKDOWN	REACTOME_NUCLEAR_ENVELOPE_BREAKDOWN		50	-0.316858	-1.06926	0.337001	0.602654	1	5108	tags=46%, list=34%, signal=69%
REACTOME_DUAL_INCISION_IN_TC_NER	REACTOME_DUAL_INCISION_IN_TC_NER		62	-0.30494	-1.06756	0.357724	0.60544	1	5512	tags=50%, list=36%, signal=78%
REACTOME_MEIOSIS	REACTOME_MEIOSIS		56	-0.310762	-1.06391	0.370317	0.61343	1	2924	tags=25%, list=19%, signal=31%
PID_TRAIL_PATHWAY	PID_TRAIL_PATHWAY		24	-0.375684	-1.06343	0.384969	0.613272	1	2874	tags=33%, list=19%, signal=41%
KEGG_STEROID_HORMONE_BIOSYNTHESIS	KEGG_STEROID_HORMONE_BIOSYNTHESIS		41	-0.335091	-1.06313	0.385154	0.612769	1	3791	tags=44%, list=25%, signal=58%
PID_AURORA_A_PATHWAY	PID_AURORA_A_PATHWAY		31	-0.348718	-1.06268	0.380386	0.61265	1	5721	tags=58%, list=38%, signal=93%
PID_IFNG_PATHWAY	PID_IFNG_PATHWAY		40	-0.336548	-1.06236	0.378066	0.612149	1	553	tags=10%, list=4%, signal=10%
REACTOME_INTERLEUKIN_4_AND_INTERLEUKIN_13_SIGNALING	REACTOME_INTERLEUKIN_4_AND_INTERLEUKIN_13_SIGNALING		99	-0.285029	-1.06216	0.345758	0.611411	1	3180	tags=30%, list=21%, signal=38%
REACTOME_BIOSYNTHESIS_OF_SPECIALIZED_PRORESOLVING_MEDIATORS_SPMS	REACTOME_BIOSYNTHESIS_OF_SPECIALIZED_PRORESOLVING_MEDIATORS_SPMS		17	-0.40132	-1.0618	0.3702	0.61105	1	2997	tags=41%, list=20%, signal=51%
BIOCARTA_MITOCHONDRIA_PATHWAY	BIOCARTA_MITOCHONDRIA_PATHWAY		19	-0.389804	-1.06054	0.409226	0.613021	1	5244	tags=53%, list=35%, signal=81%
REACTOME_TIGHT_JUNCTION_INTERACTIONS	REACTOME_TIGHT_JUNCTION_INTERACTIONS		26	-0.366442	-1.06022	0.384615	0.612531	1	1511	tags=19%, list=10%, signal=21%
REACTOME_ABC_FAMILY_PROTEINS_MEDIATED_TRANSPORT	REACTOME_ABC_FAMILY_PROTEINS_MEDIATED_TRANSPORT		97	-0.282924	-1.05792	0.352094	0.616997	1	4985	tags=40%, list=33%, signal=60%
REACTOME_POLO_LIKE_KINASE_MEDIATED_EVENTS	REACTOME_POLO_LIKE_KINASE_MEDIATED_EVENTS		16	-0.407583	-1.05438	0.407407	0.624511	1	5697	tags=63%, list=38%, signal=100%
REACTOME_G_ALPHA_S_SIGNALLING_EVENTS	REACTOME_G_ALPHA_S_SIGNALLING_EVENTS		129	-0.270786	-1.05331	0.356688	0.625956	1	1909	tags=15%, list=13%, signal=17%
REACTOME_CA_DEPENDENT_EVENTS	REACTOME_CA_DEPENDENT_EVENTS		34	-0.332143	-1.05317	0.380201	0.625023	1	2668	tags=29%, list=18%, signal=36%
KEGG_AMINO_SUGAR_AND_NUCLEOTIDE_SUGAR_METABOLISM	KEGG_AMINO_SUGAR_AND_NUCLEOTIDE_SUGAR_METABOLISM		42	-0.325617	-1.05312	0.374819	0.623901	1	4632	tags=36%, list=31%, signal=51%
PID_THROMBIN_PAR1_PATHWAY	PID_THROMBIN_PAR1_PATHWAY		43	-0.324654	-1.05093	0.39049	0.628138	1	1407	tags=16%, list=9%, signal=18%
KEGG_LEUKOCYTE_TRANSENDOTHELIAL_MIGRATION	KEGG_LEUKOCYTE_TRANSENDOTHELIAL_MIGRATION		107	-0.279024	-1.04829	0.371975	0.633372	1	3524	tags=29%, list=23%, signal=38%
REACTOME_CARGO_CONCENTRATION_IN_THE_ER	REACTOME_CARGO_CONCENTRATION_IN_THE_ER		33	-0.338152	-1.04677	0.385185	0.635943	1	3594	tags=30%, list=24%, signal=40%
REACTOME_CELLULAR_RESPONSES_TO_STRESS	REACTOME_CELLULAR_RESPONSES_TO_STRESS		348	-0.244521	-1.04625	0.347924	0.635938	1	5005	tags=35%, list=33%, signal=51%
KEGG_MAPK_SIGNALING_PATHWAY	KEGG_MAPK_SIGNALING_PATHWAY		245	-0.250978	-1.04484	0.351225	0.63817	1	1904	tags=16%, list=13%, signal=17%
KEGG_GLYCINE_SERINE_AND_THREONINE_METABOLISM	KEGG_GLYCINE_SERINE_AND_THREONINE_METABOLISM		31	-0.341941	-1.0417	0.416667	0.644848	1	3123	tags=42%, list=21%, signal=53%
REACTOME_TP53_REGULATES_TRANSCRIPTION_OF_CELL_DEATH_GENES	REACTOME_TP53_REGULATES_TRANSCRIPTION_OF_CELL_DEATH_GENES		37	-0.332815	-1.04122	0.392804	0.644707	1	3564	tags=35%, list=24%, signal=46%
KEGG_NEUROACTIVE_LIGAND_RECEPTOR_INTERACTION	KEGG_NEUROACTIVE_LIGAND_RECEPTOR_INTERACTION		188	-0.256733	-1.0365	0.381517	0.655173	1	2199	tags=17%, list=15%, signal=20%
REACTOME_TOLL_LIKE_RECEPTOR_4_TLR4_CASCADE	REACTOME_TOLL_LIKE_RECEPTOR_4_TLR4_CASCADE		120	-0.27123	-1.03595	0.367478	0.655292	1	2646	tags=22%, list=18%, signal=26%
REACTOME_SYNTHESIS_OF_ACTIVE_UBIQUITIN:_ROLES_OF_E1_AND_E2_ENZYMES	REACTOME_SYNTHESIS_OF_ACTIVE_UBIQUITIN:_ROLES_OF_E1_AND_E2_ENZYMES		28	-0.347639	-1.03314	0.42638	0.661077	1	2089	tags=18%, list=14%, signal=21%
PID_P38_MK2_PATHWAY	PID_P38_MK2_PATHWAY		20	-0.375678	-1.03095	0.420575	0.665372	1	5291	tags=55%, list=35%, signal=85%
REACTOME_REGULATION_OF_TP53_ACTIVITY	REACTOME_REGULATION_OF_TP53_ACTIVITY		152	-0.261961	-1.03089	0.410161	0.664229	1	4868	tags=38%, list=32%, signal=56%
REACTOME_O_LINKED_GLYCOSYLATION_OF_MUCINS	REACTOME_O_LINKED_GLYCOSYLATION_OF_MUCINS		47	-0.31211	-1.03017	0.408832	0.664744	1	2928	tags=28%, list=19%, signal=34%
REACTOME_COPI_DEPENDENT_GOLGI_TO_ER_RETROGRADE_TRAFFIC	REACTOME_COPI_DEPENDENT_GOLGI_TO_ER_RETROGRADE_TRAFFIC		90	-0.279588	-1.02928	0.410569	0.665702	1	4699	tags=40%, list=31%, signal=58%
REACTOME_SUMOYLATION_OF_CHROMATIN_ORGANIZATION_PROTEINS	REACTOME_SUMOYLATION_OF_CHROMATIN_ORGANIZATION_PROTEINS		52	-0.308166	-1.02897	0.419771	0.665167	1	3458	tags=25%, list=23%, signal=32%
REACTOME_REGULATION_OF_FZD_BY_UBIQUITINATION	REACTOME_REGULATION_OF_FZD_BY_UBIQUITINATION		16	-0.394259	-1.02736	0.42236	0.667848	1	2024	tags=25%, list=13%, signal=29%
KEGG_VEGF_SIGNALING_PATHWAY	KEGG_VEGF_SIGNALING_PATHWAY		69	-0.291434	-1.02683	0.410256	0.667862	1	1309	tags=17%, list=9%, signal=19%
BIOCARTA_NFKB_PATHWAY	BIOCARTA_NFKB_PATHWAY		20	-0.376552	-1.0248	0.430493	0.671674	1	2503	tags=25%, list=17%, signal=30%
REACTOME_PLASMA_LIPOPROTEIN_CLEARANCE	REACTOME_PLASMA_LIPOPROTEIN_CLEARANCE		31	-0.335929	-1.02458	0.421583	0.670939	1	3810	tags=39%, list=25%, signal=52%
REACTOME_KERATAN_SULFATE_BIOSYNTHESIS	REACTOME_KERATAN_SULFATE_BIOSYNTHESIS		25	-0.353542	-1.01889	0.426647	0.684077	1	1184	tags=20%, list=8%, signal=22%
REACTOME_DETOXIFICATION_OF_REACTIVE_OXYGEN_SPECIES	REACTOME_DETOXIFICATION_OF_REACTIVE_OXYGEN_SPECIES		34	-0.330562	-1.01819	0.423188	0.684522	1	5949	tags=59%, list=39%, signal=97%
REACTOME_PROTEIN_FOLDING	REACTOME_PROTEIN_FOLDING		94	-0.272444	-1.01698	0.443734	0.686353	1	3949	tags=35%, list=26%, signal=47%
REACTOME_NRAGE_SIGNALS_DEATH_THROUGH_JNK	REACTOME_NRAGE_SIGNALS_DEATH_THROUGH_JNK		55	-0.298881	-1.01615	0.444904	0.687059	1	3671	tags=24%, list=24%, signal=31%
PID_S1P_S1P3_PATHWAY	PID_S1P_S1P3_PATHWAY		29	-0.343748	-1.01457	0.459701	0.689716	1	2045	tags=17%, list=14%, signal=20%
REACTOME_PCP_CE_PATHWAY	REACTOME_PCP_CE_PATHWAY		89	-0.27857	-1.01391	0.438896	0.69016	1	6111	tags=47%, list=40%, signal=79%
PID_GLYPICAN_1PATHWAY	PID_GLYPICAN_1PATHWAY		25	-0.35001	-1.01373	0.44362	0.689272	1	2386	tags=28%, list=16%, signal=33%
REACTOME_RNA_POLYMERASE_III_TRANSCRIPTION	REACTOME_RNA_POLYMERASE_III_TRANSCRIPTION		41	-0.309884	-1.01345	0.436865	0.688668	1	4119	tags=34%, list=27%, signal=47%
REACTOME_PLATELET_ACTIVATION_SIGNALING_AND_AGGREGATION	REACTOME_PLATELET_ACTIVATION_SIGNALING_AND_AGGREGATION		241	-0.247249	-1.01313	0.460635	0.688139	1	3739	tags=29%, list=25%, signal=39%
BIOCARTA_P38MAPK_PATHWAY	BIOCARTA_P38MAPK_PATHWAY		34	-0.326805	-1.01074	0.457971	0.692995	1	3534	tags=29%, list=23%, signal=38%
REACTOME_CALNEXIN_CALRETICULIN_CYCLE	REACTOME_CALNEXIN_CALRETICULIN_CYCLE		23	-0.34971	-1.00938	0.4279	0.695161	1	4333	tags=39%, list=29%, signal=55%
REACTOME_TRIGLYCERIDE_CATABOLISM	REACTOME_TRIGLYCERIDE_CATABOLISM		18	-0.372378	-1.00909	0.456656	0.694604	1	2722	tags=33%, list=18%, signal=41%
REACTOME_DNA_DAMAGE_TELOMERE_STRESS_INDUCED_SENESCENCE	REACTOME_DNA_DAMAGE_TELOMERE_STRESS_INDUCED_SENESCENCE		25	-0.350861	-1.00848	0.461883	0.694831	1	4346	tags=36%, list=29%, signal=50%
REACTOME_TP53_REGULATES_TRANSCRIPTION_OF_DNA_REPAIR_GENES	REACTOME_TP53_REGULATES_TRANSCRIPTION_OF_DNA_REPAIR_GENES		60	-0.291287	-1.00707	0.445946	0.697142	1	6468	tags=58%, list=43%, signal=102%
REACTOME_FCERI_MEDIATED_CAPLUS2_MOBILIZATION	REACTOME_FCERI_MEDIATED_CAPLUS2_MOBILIZATION		30	-0.335706	-1.00654	0.45441	0.697187	1	3459	tags=40%, list=23%, signal=52%
REACTOME_ADP_SIGNALLING_THROUGH_P2Y_PURINOCEPTOR_1	REACTOME_ADP_SIGNALLING_THROUGH_P2Y_PURINOCEPTOR_1		22	-0.360098	-1.00483	0.45827	0.700277	1	1065	tags=14%, list=7%, signal=15%
BIOCARTA_KERATINOCYTE_PATHWAY	BIOCARTA_KERATINOCYTE_PATHWAY		46	-0.309104	-1.00132	0.444444	0.707828	1	1566	tags=13%, list=10%, signal=15%
PID_FRA_PATHWAY	PID_FRA_PATHWAY		34	-0.328229	-1.00124	0.448071	0.706711	1	867	tags=15%, list=6%, signal=16%
KEGG_VALINE_LEUCINE_AND_ISOLEUCINE_DEGRADATION	KEGG_VALINE_LEUCINE_AND_ISOLEUCINE_DEGRADATION		43	-0.306457	-1.00113	0.462644	0.705677	1	3048	tags=28%, list=20%, signal=35%
REACTOME_SULFUR_AMINO_ACID_METABOLISM	REACTOME_SULFUR_AMINO_ACID_METABOLISM		26	-0.340683	-1.00059	0.474303	0.705699	1	3484	tags=42%, list=23%, signal=55%
REACTOME_NEF_MEDIATES_DOWN_MODULATION_OF_CELL_SURFACE_RECEPTORS_BY_RECRUITING_THEM_TO_CLATHRIN_ADAPTERS	REACTOME_NEF_MEDIATES_DOWN_MODULATION_OF_CELL_SURFACE_RECEPTORS_BY_RECRUITING_THEM_TO_CLATHRIN_ADAPTERS		20	-0.366563	-0.9998	0.474498	0.706262	1	1075	tags=15%, list=7%, signal=16%
REACTOME_VITAMIN_B5_PANTOTHENATE_METABOLISM	REACTOME_VITAMIN_B5_PANTOTHENATE_METABOLISM		16	-0.383563	-0.9991	0.470229	0.706735	1	1726	tags=25%, list=11%, signal=28%
KEGG_LINOLEIC_ACID_METABOLISM	KEGG_LINOLEIC_ACID_METABOLISM		21	-0.360862	-0.99874	0.451368	0.706302	1	2997	tags=33%, list=20%, signal=42%
KEGG_HUNTINGTONS_DISEASE	KEGG_HUNTINGTONS_DISEASE		154	-0.251908	-0.997269	0.454771	0.708735	1	6228	tags=48%, list=41%, signal=81%
REACTOME_BILE_ACID_AND_BILE_SALT_METABOLISM	REACTOME_BILE_ACID_AND_BILE_SALT_METABOLISM		38	-0.313148	-0.992573	0.472868	0.719173	1	2190	tags=24%, list=14%, signal=28%
REACTOME_CELLULAR_RESPONSE_TO_HYPOXIA	REACTOME_CELLULAR_RESPONSE_TO_HYPOXIA		72	-0.275236	-0.986064	0.47493	0.733968	1	5848	tags=53%, list=39%, signal=86%
REACTOME_PHOSPHOLIPID_METABOLISM	REACTOME_PHOSPHOLIPID_METABOLISM		195	-0.240457	-0.982074	0.511111	0.742643	1	2293	tags=18%, list=15%, signal=21%
REACTOME_RHO_GTPASES_ACTIVATE_WASPS_AND_WAVES	REACTOME_RHO_GTPASES_ACTIVATE_WASPS_AND_WAVES		34	-0.315771	-0.982005	0.483051	0.741482	1	3476	tags=26%, list=23%, signal=34%
BIOCARTA_IL2_PATHWAY	BIOCARTA_IL2_PATHWAY		21	-0.352017	-0.981875	0.485671	0.740496	1	3681	tags=33%, list=24%, signal=44%
KEGG_FC_GAMMA_R_MEDIATED_PHAGOCYTOSIS	KEGG_FC_GAMMA_R_MEDIATED_PHAGOCYTOSIS		90	-0.269458	-0.981588	0.512549	0.739833	1	3580	tags=28%, list=24%, signal=36%
REACTOME_METABOLISM_OF_STEROID_HORMONES	REACTOME_METABOLISM_OF_STEROID_HORMONES		32	-0.319026	-0.98012	0.494737	0.742126	1	3769	tags=38%, list=25%, signal=50%
REACTOME_ROLE_OF_LAT2_NTAL_LAB_ON_CALCIUM_MOBILIZATION	REACTOME_ROLE_OF_LAT2_NTAL_LAB_ON_CALCIUM_MOBILIZATION		16	-0.374347	-0.976475	0.50817	0.749858	1	3172	tags=38%, list=21%, signal=47%
KEGG_FRUCTOSE_AND_MANNOSE_METABOLISM	KEGG_FRUCTOSE_AND_MANNOSE_METABOLISM		34	-0.317543	-0.975792	0.519882	0.750219	1	4530	tags=35%, list=30%, signal=50%
REACTOME_VISUAL_PHOTOTRANSDUCTION	REACTOME_VISUAL_PHOTOTRANSDUCTION		84	-0.267421	-0.975506	0.507324	0.749579	1	3766	tags=30%, list=25%, signal=39%
REACTOME_TP53_REGULATES_TRANSCRIPTION_OF_CELL_CYCLE_GENES	REACTOME_TP53_REGULATES_TRANSCRIPTION_OF_CELL_CYCLE_GENES		47	-0.296953	-0.973819	0.488796	0.752392	1	5575	tags=51%, list=37%, signal=81%
REACTOME_ACTIVATION_OF_MATRIX_METALLOPROTEINASES	REACTOME_ACTIVATION_OF_MATRIX_METALLOPROTEINASES		27	-0.325808	-0.970158	0.5	0.760199	1	844	tags=15%, list=6%, signal=16%
REACTOME_REGULATION_OF_RAS_BY_GAPS	REACTOME_REGULATION_OF_RAS_BY_GAPS		66	-0.279584	-0.969546	0.518724	0.760411	1	5848	tags=50%, list=39%, signal=81%
BIOCARTA_NGF_PATHWAY	BIOCARTA_NGF_PATHWAY		19	-0.356222	-0.968548	0.504762	0.761614	1	1768	tags=21%, list=12%, signal=24%
PID_ER_NONGENOMIC_PATHWAY	PID_ER_NONGENOMIC_PATHWAY		40	-0.305372	-0.965465	0.509407	0.768082	1	1858	tags=20%, list=12%, signal=23%
PID_LYSOPHOSPHOLIPID_PATHWAY	PID_LYSOPHOSPHOLIPID_PATHWAY		64	-0.278569	-0.964114	0.542254	0.770064	1	1858	tags=17%, list=12%, signal=20%
PID_P73PATHWAY	PID_P73PATHWAY		75	-0.272669	-0.96408	0.525199	0.768788	1	2717	tags=25%, list=18%, signal=31%
PID_CASPASE_PATHWAY	PID_CASPASE_PATHWAY		49	-0.295082	-0.963321	0.535422	0.769194	1	3683	tags=29%, list=24%, signal=38%
REACTOME_RHO_GTPASES_ACTIVATE_CIT	REACTOME_RHO_GTPASES_ACTIVATE_CIT		18	-0.360602	-0.961843	0.531348	0.771638	1	4775	tags=33%, list=32%, signal=49%
REACTOME_SYNTHESIS_OF_PC	REACTOME_SYNTHESIS_OF_PC		27	-0.325385	-0.96016	0.547619	0.77447	1	4351	tags=44%, list=29%, signal=62%
REACTOME_SIGNALLING_TO_RAS	REACTOME_SIGNALLING_TO_RAS		19	-0.35399	-0.959795	0.537242	0.773972	1	1139	tags=16%, list=8%, signal=17%
REACTOME_MITOTIC_PROPHASE	REACTOME_MITOTIC_PROPHASE		79	-0.26545	-0.958984	0.550667	0.774482	1	5232	tags=42%, list=35%, signal=64%
REACTOME_ROLE_OF_PHOSPHOLIPIDS_IN_PHAGOCYTOSIS	REACTOME_ROLE_OF_PHOSPHOLIPIDS_IN_PHAGOCYTOSIS		24	-0.337544	-0.958593	0.490769	0.77405	1	1815	tags=25%, list=12%, signal=28%
KEGG_GAP_JUNCTION	KEGG_GAP_JUNCTION		80	-0.267212	-0.958042	0.540505	0.774065	1	2413	tags=24%, list=16%, signal=28%
REACTOME_E3_UBIQUITIN_LIGASES_UBIQUITINATE_TARGET_PROTEINS	REACTOME_E3_UBIQUITIN_LIGASES_UBIQUITINATE_TARGET_PROTEINS		42	-0.29325	-0.957662	0.523272	0.773676	1	5324	tags=36%, list=35%, signal=55%
REACTOME_RNA_POLYMERASE_III_TRANSCRIPTION_TERMINATION	REACTOME_RNA_POLYMERASE_III_TRANSCRIPTION_TERMINATION		23	-0.33527	-0.956058	0.523169	0.776331	1	4052	tags=35%, list=27%, signal=47%
KEGG_TIGHT_JUNCTION	KEGG_TIGHT_JUNCTION		119	-0.248314	-0.955533	0.565217	0.776251	1	1566	tags=12%, list=10%, signal=13%
REACTOME_ACTIVATION_OF_BAD_AND_TRANSLOCATION_TO_MITOCHONDRIA	REACTOME_ACTIVATION_OF_BAD_AND_TRANSLOCATION_TO_MITOCHONDRIA		15	-0.372804	-0.954572	0.536547	0.777371	1	6154	tags=73%, list=41%, signal=124%
REACTOME_EPHRIN_SIGNALING	REACTOME_EPHRIN_SIGNALING		19	-0.349557	-0.95105	0.547352	0.784603	1	322	tags=11%, list=2%, signal=11%
REACTOME_RAP1_SIGNALLING	REACTOME_RAP1_SIGNALLING		15	-0.369838	-0.949844	0.55627	0.786222	1	297	tags=13%, list=2%, signal=14%
REACTOME_CD28_DEPENDENT_PI3K_AKT_SIGNALING	REACTOME_CD28_DEPENDENT_PI3K_AKT_SIGNALING		22	-0.334717	-0.949229	0.550613	0.78636	1	3456	tags=36%, list=23%, signal=47%
BIOCARTA_MAL_PATHWAY	BIOCARTA_MAL_PATHWAY		18	-0.348721	-0.948957	0.519544	0.785673	1	3333	tags=28%, list=22%, signal=36%
KEGG_OXIDATIVE_PHOSPHORYLATION	KEGG_OXIDATIVE_PHOSPHORYLATION		101	-0.254538	-0.947546	0.565385	0.787784	1	6204	tags=52%, list=41%, signal=88%
BIOCARTA_IL7_PATHWAY	BIOCARTA_IL7_PATHWAY		16	-0.373135	-0.946396	0.546851	0.789287	1	130	tags=13%, list=1%, signal=13%
REACTOME_ACTIVATION_OF_IRF3_IRF7_MEDIATED_BY_TBK1_IKK_EPSILON	REACTOME_ACTIVATION_OF_IRF3_IRF7_MEDIATED_BY_TBK1_IKK_EPSILON		15	-0.37334	-0.944951	0.529323	0.791476	1	4563	tags=53%, list=30%, signal=76%
REACTOME_CHAPERONE_MEDIATED_AUTOPHAGY	REACTOME_CHAPERONE_MEDIATED_AUTOPHAGY		15	-0.375566	-0.944802	0.555728	0.790473	1	5420	tags=47%, list=36%, signal=73%
PID_PTP1B_PATHWAY	PID_PTP1B_PATHWAY		48	-0.285574	-0.943722	0.567416	0.791762	1	2415	tags=21%, list=16%, signal=25%
REACTOME_PKA_ACTIVATION_IN_GLUCAGON_SIGNALLING	REACTOME_PKA_ACTIVATION_IN_GLUCAGON_SIGNALLING		16	-0.366139	-0.9427	0.529506	0.792857	1	2273	tags=31%, list=15%, signal=37%
REACTOME_ASPARAGINE_N_LINKED_GLYCOSYLATION	REACTOME_ASPARAGINE_N_LINKED_GLYCOSYLATION		283	-0.224542	-0.939987	0.658043	0.798067	1	4490	tags=31%, list=30%, signal=43%
REACTOME_SIGNALING_BY_HEDGEHOG	REACTOME_SIGNALING_BY_HEDGEHOG		145	-0.239025	-0.939436	0.614443	0.798043	1	2903	tags=22%, list=19%, signal=27%
BIOCARTA_TOLL_PATHWAY	BIOCARTA_TOLL_PATHWAY		24	-0.326732	-0.938347	0.541973	0.799336	1	750	tags=13%, list=5%, signal=13%
NABA_ECM_AFFILIATED	NABA_ECM_AFFILIATED		124	-0.241154	-0.937815	0.596919	0.799272	1	997	tags=12%, list=7%, signal=13%
REACTOME_HIV_ELONGATION_ARREST_AND_RECOVERY	REACTOME_HIV_ELONGATION_ARREST_AND_RECOVERY		31	-0.31636	-0.937675	0.581022	0.798315	1	5531	tags=48%, list=37%, signal=76%
KEGG_TRYPTOPHAN_METABOLISM	KEGG_TRYPTOPHAN_METABOLISM		38	-0.29538	-0.937357	0.536691	0.797673	1	2842	tags=26%, list=19%, signal=32%
REACTOME_NOTCH3_INTRACELLULAR_DOMAIN_REGULATES_TRANSCRIPTION	REACTOME_NOTCH3_INTRACELLULAR_DOMAIN_REGULATES_TRANSCRIPTION		23	-0.331868	-0.936686	0.555046	0.797924	1	3273	tags=30%, list=22%, signal=39%
REACTOME_RNA_POLYMERASE_I_TRANSCRIPTION_INITIATION	REACTOME_RNA_POLYMERASE_I_TRANSCRIPTION_INITIATION		46	-0.281168	-0.935652	0.571227	0.799026	1	5902	tags=52%, list=39%, signal=85%
REACTOME_TRIF_TICAM1_MEDIATED_TLR4_SIGNALING	REACTOME_TRIF_TICAM1_MEDIATED_TLR4_SIGNALING		92	-0.251778	-0.929914	0.58961	0.811242	1	2527	tags=18%, list=17%, signal=22%
PID_IL4_2PATHWAY	PID_IL4_2PATHWAY		56	-0.269412	-0.928726	0.585266	0.812641	1	3708	tags=34%, list=25%, signal=45%
REACTOME_SIGNALING_BY_NOTCH4	REACTOME_SIGNALING_BY_NOTCH4		78	-0.254981	-0.927984	0.612	0.812963	1	6097	tags=51%, list=40%, signal=86%
PID_TELOMERASE_PATHWAY	PID_TELOMERASE_PATHWAY		65	-0.262377	-0.927279	0.594954	0.813304	1	6019	tags=52%, list=40%, signal=87%
REACTOME_PHOSPHORYLATION_OF_THE_APC_C	REACTOME_PHOSPHORYLATION_OF_THE_APC_C		18	-0.338451	-0.927011	0.577812	0.812636	1	5108	tags=39%, list=34%, signal=59%
BIOCARTA_BIOPEPTIDES_PATHWAY	BIOCARTA_BIOPEPTIDES_PATHWAY		26	-0.317969	-0.926124	0.574213	0.81338	1	3172	tags=19%, list=21%, signal=24%
KEGG_JAK_STAT_SIGNALING_PATHWAY	KEGG_JAK_STAT_SIGNALING_PATHWAY		121	-0.242755	-0.92537	0.615681	0.813861	1	3750	tags=27%, list=25%, signal=36%
BIOCARTA_TPO_PATHWAY	BIOCARTA_TPO_PATHWAY		24	-0.315575	-0.925322	0.57473	0.812628	1	1768	tags=17%, list=12%, signal=19%
REACTOME_ACTIVATED_TAK1_MEDIATES_P38_MAPK_ACTIVATION	REACTOME_ACTIVATED_TAK1_MEDIATES_P38_MAPK_ACTIVATION		20	-0.342131	-0.923452	0.572948	0.815558	1	2527	tags=25%, list=17%, signal=30%
SA_B_CELL_RECEPTOR_COMPLEXES	SA_B_CELL_RECEPTOR_COMPLEXES		24	-0.322424	-0.923351	0.593997	0.814473	1	1139	tags=13%, list=8%, signal=13%
REACTOME_PKA_MEDIATED_PHOSPHORYLATION_OF_CREB	REACTOME_PKA_MEDIATED_PHOSPHORYLATION_OF_CREB		17	-0.358777	-0.92298	0.578696	0.814025	1	4401	tags=47%, list=29%, signal=66%
REACTOME_RAS_ACTIVATION_UPON_CA2PLUS_INFLUX_THROUGH_NMDA_RECEPTOR	REACTOME_RAS_ACTIVATION_UPON_CA2PLUS_INFLUX_THROUGH_NMDA_RECEPTOR		18	-0.352615	-0.922349	0.586103	0.814111	1	1139	tags=11%, list=8%, signal=12%
REACTOME_SIGNALING_BY_FGFR_IN_DISEASE	REACTOME_SIGNALING_BY_FGFR_IN_DISEASE		56	-0.269564	-0.919768	0.597279	0.818835	1	1211	tags=13%, list=8%, signal=14%
KEGG_PROGESTERONE_MEDIATED_OOCYTE_MATURATION	KEGG_PROGESTERONE_MEDIATED_OOCYTE_MATURATION		80	-0.25419	-0.918034	0.619565	0.821623	1	4424	tags=33%, list=29%, signal=46%
REACTOME_REPRODUCTION	REACTOME_REPRODUCTION		70	-0.258523	-0.916891	0.622881	0.822891	1	2924	tags=21%, list=19%, signal=26%
REACTOME_REGULATION_OF_LIPID_METABOLISM_BY_PEROXISOME_PROLIFERATOR_ACTIVATED_RECEPTOR_ALPHA_PPARALPHA	REACTOME_REGULATION_OF_LIPID_METABOLISM_BY_PEROXISOME_PROLIFERATOR_ACTIVATED_RECEPTOR_ALPHA_PPARALPHA		115	-0.240051	-0.916671	0.661616	0.822066	1	3050	tags=23%, list=20%, signal=29%
PID_MYC_REPRESS_PATHWAY	PID_MYC_REPRESS_PATHWAY		61	-0.26066	-0.915365	0.610335	0.82379	1	1711	tags=18%, list=11%, signal=20%
REACTOME_COPI_INDEPENDENT_GOLGI_TO_ER_RETROGRADE_TRAFFIC	REACTOME_COPI_INDEPENDENT_GOLGI_TO_ER_RETROGRADE_TRAFFIC		45	-0.278715	-0.914234	0.597668	0.825247	1	2873	tags=22%, list=19%, signal=27%
REACTOME_CLASS_I_MHC_MEDIATED_ANTIGEN_PROCESSING_PRESENTATION	REACTOME_CLASS_I_MHC_MEDIATED_ANTIGEN_PROCESSING_PRESENTATION		344	-0.216029	-0.913874	0.722467	0.824721	1	4097	tags=26%, list=27%, signal=35%
BIOCARTA_HIVNEF_PATHWAY	BIOCARTA_HIVNEF_PATHWAY		55	-0.26479	-0.913694	0.597163	0.823799	1	2431	tags=18%, list=16%, signal=22%
REACTOME_FACTORS_INVOLVED_IN_MEGAKARYOCYTE_DEVELOPMENT_AND_PLATELET_PRODUCTION	REACTOME_FACTORS_INVOLVED_IN_MEGAKARYOCYTE_DEVELOPMENT_AND_PLATELET_PRODUCTION		127	-0.232602	-0.911037	0.653603	0.828578	1	3855	tags=31%, list=26%, signal=42%
REACTOME_PROTEIN_METHYLATION	REACTOME_PROTEIN_METHYLATION		16	-0.350497	-0.910795	0.568471	0.827764	1	5484	tags=56%, list=36%, signal=88%
REACTOME_EPHB_MEDIATED_FORWARD_SIGNALING	REACTOME_EPHB_MEDIATED_FORWARD_SIGNALING		39	-0.288025	-0.910672	0.605572	0.826702	1	5539	tags=46%, list=37%, signal=73%
PID_NFAT_TFPATHWAY	PID_NFAT_TFPATHWAY		40	-0.28446	-0.908283	0.604956	0.830721	1	1008	tags=13%, list=7%, signal=13%
REACTOME_TRANSCRIPTIONAL_REGULATION_BY_RUNX1	REACTOME_TRANSCRIPTIONAL_REGULATION_BY_RUNX1		167	-0.228887	-0.908174	0.692491	0.829661	1	1832	tags=13%, list=12%, signal=14%
REACTOME_GLUCONEOGENESIS	REACTOME_GLUCONEOGENESIS		31	-0.298871	-0.907388	0.595455	0.830094	1	2582	tags=19%, list=17%, signal=23%
KEGG_P53_SIGNALING_PATHWAY	KEGG_P53_SIGNALING_PATHWAY		63	-0.261149	-0.905906	0.636485	0.832193	1	2717	tags=25%, list=18%, signal=31%
REACTOME_SYNTHESIS_OF_BILE_ACIDS_AND_BILE_SALTS	REACTOME_SYNTHESIS_OF_BILE_ACIDS_AND_BILE_SALTS		31	-0.304019	-0.904099	0.612809	0.835102	1	1251	tags=16%, list=8%, signal=18%
REACTOME_ACTIVATION_OF_THE_MRNA_UPON_BINDING_OF_THE_CAP_BINDING_COMPLEX_AND_EIFS_AND_SUBSEQUENT_BINDING_TO_43S	REACTOME_ACTIVATION_OF_THE_MRNA_UPON_BINDING_OF_THE_CAP_BINDING_COMPLEX_AND_EIFS_AND_SUBSEQUENT_BINDING_TO_43S		56	-0.262337	-0.900684	0.65093	0.841419	1	7320	tags=55%, list=48%, signal=107%
REACTOME_RHO_GTPASES_ACTIVATE_PAKS	REACTOME_RHO_GTPASES_ACTIVATE_PAKS		18	-0.336854	-0.899308	0.626582	0.843273	1	981	tags=11%, list=6%, signal=12%
REACTOME_TRANSCRIPTIONAL_REGULATION_BY_RUNX2	REACTOME_TRANSCRIPTIONAL_REGULATION_BY_RUNX2		114	-0.235177	-0.898635	0.675472	0.843444	1	5108	tags=34%, list=34%, signal=51%
REACTOME_CELL_CELL_JUNCTION_ORGANIZATION	REACTOME_CELL_CELL_JUNCTION_ORGANIZATION		56	-0.264394	-0.897036	0.634589	0.845639	1	2714	tags=23%, list=18%, signal=28%
REACTOME_RHO_GTPASES_ACTIVATE_ROCKS	REACTOME_RHO_GTPASES_ACTIVATE_ROCKS		18	-0.332714	-0.895804	0.599057	0.847031	1	6662	tags=61%, list=44%, signal=109%
REACTOME_FORMATION_OF_TC_NER_PRE_INCISION_COMPLEX	REACTOME_FORMATION_OF_TC_NER_PRE_INCISION_COMPLEX		49	-0.268136	-0.89491	0.647391	0.847771	1	5417	tags=45%, list=36%, signal=70%
PID_TCPTP_PATHWAY	PID_TCPTP_PATHWAY		41	-0.276797	-0.893902	0.62804	0.848697	1	3172	tags=27%, list=21%, signal=34%
REACTOME_SUMOYLATION_OF_DNA_DAMAGE_RESPONSE_AND_REPAIR_PROTEINS	REACTOME_SUMOYLATION_OF_DNA_DAMAGE_RESPONSE_AND_REPAIR_PROTEINS		72	-0.250533	-0.893234	0.667568	0.848857	1	6802	tags=54%, list=45%, signal=98%
PID_S1P_S1P2_PATHWAY	PID_S1P_S1P2_PATHWAY		24	-0.309277	-0.892574	0.612708	0.848896	1	1065	tags=8%, list=7%, signal=9%
SIG_BCR_SIGNALING_PATHWAY	SIG_BCR_SIGNALING_PATHWAY		46	-0.270148	-0.8904	0.643251	0.852315	1	3459	tags=30%, list=23%, signal=39%
KEGG_AMYOTROPHIC_LATERAL_SCLEROSIS_ALS	KEGG_AMYOTROPHIC_LATERAL_SCLEROSIS_ALS		48	-0.265858	-0.889988	0.676946	0.8519	1	4764	tags=31%, list=32%, signal=45%
PID_KIT_PATHWAY	PID_KIT_PATHWAY		52	-0.262984	-0.889653	0.64682	0.851281	1	1139	tags=13%, list=8%, signal=15%
PID_EPO_PATHWAY	PID_EPO_PATHWAY		33	-0.28632	-0.887274	0.621053	0.85522	1	1198	tags=18%, list=8%, signal=20%
REACTOME_SRP_DEPENDENT_COTRANSLATIONAL_PROTEIN_TARGETING_TO_MEMBRANE	REACTOME_SRP_DEPENDENT_COTRANSLATIONAL_PROTEIN_TARGETING_TO_MEMBRANE		95	-0.240724	-0.886071	0.67451	0.85661	1	7141	tags=49%, list=47%, signal=93%
REACTOME_DEGRADATION_OF_BETA_CATENIN_BY_THE_DESTRUCTION_COMPLEX	REACTOME_DEGRADATION_OF_BETA_CATENIN_BY_THE_DESTRUCTION_COMPLEX		80	-0.246319	-0.886009	0.679842	0.855403	1	5688	tags=44%, list=38%, signal=70%
REACTOME_THE_CANONICAL_RETINOID_CYCLE_IN_RODS_TWILIGHT_VISION	REACTOME_THE_CANONICAL_RETINOID_CYCLE_IN_RODS_TWILIGHT_VISION		22	-0.313906	-0.884219	0.650915	0.857946	1	2156	tags=18%, list=14%, signal=21%
BIOCARTA_STRESS_PATHWAY	BIOCARTA_STRESS_PATHWAY		24	-0.311268	-0.880563	0.641104	0.86469	1	2689	tags=17%, list=18%, signal=20%
REACTOME_NEDDYLATION	REACTOME_NEDDYLATION		219	-0.213968	-0.880394	0.768065	0.86371	1	5005	tags=34%, list=33%, signal=50%
KEGG_O_GLYCAN_BIOSYNTHESIS	KEGG_O_GLYCAN_BIOSYNTHESIS		25	-0.301176	-0.879006	0.632353	0.865455	1	2905	tags=28%, list=19%, signal=35%
BIOCARTA_G2_PATHWAY	BIOCARTA_G2_PATHWAY		23	-0.310649	-0.878661	0.643642	0.86484	1	6398	tags=70%, list=42%, signal=120%
REACTOME_INTRINSIC_PATHWAY_OF_FIBRIN_CLOT_FORMATION	REACTOME_INTRINSIC_PATHWAY_OF_FIBRIN_CLOT_FORMATION		22	-0.310495	-0.875257	0.641538	0.870818	1	2685	tags=27%, list=18%, signal=33%
REACTOME_PRE_NOTCH_PROCESSING_IN_GOLGI	REACTOME_PRE_NOTCH_PROCESSING_IN_GOLGI		18	-0.326789	-0.874544	0.666134	0.871013	1	1632	tags=22%, list=11%, signal=25%
REACTOME_HEDGEHOG_OFF_STATE	REACTOME_HEDGEHOG_OFF_STATE		108	-0.231828	-0.873706	0.730424	0.871393	1	5024	tags=40%, list=33%, signal=59%
PID_ERBB4_PATHWAY	PID_ERBB4_PATHWAY		33	-0.289483	-0.872172	0.662791	0.873398	1	3172	tags=27%, list=21%, signal=34%
PID_CMYB_PATHWAY	PID_CMYB_PATHWAY		79	-0.241616	-0.870279	0.714481	0.876197	1	1283	tags=14%, list=8%, signal=15%
BIOCARTA_TNFR1_PATHWAY	BIOCARTA_TNFR1_PATHWAY		28	-0.291476	-0.869681	0.662739	0.876152	1	2431	tags=21%, list=16%, signal=25%
REACTOME_G_ALPHA_12_13_SIGNALLING_EVENTS	REACTOME_G_ALPHA_12_13_SIGNALLING_EVENTS		73	-0.242211	-0.869163	0.699732	0.875902	1	4775	tags=34%, list=32%, signal=50%
PID_RAC1_REG_PATHWAY	PID_RAC1_REG_PATHWAY		37	-0.2752	-0.868731	0.663756	0.875488	1	4934	tags=38%, list=33%, signal=56%
KEGG_ETHER_LIPID_METABOLISM	KEGG_ETHER_LIPID_METABOLISM		27	-0.294738	-0.864797	0.683891	0.882469	1	2539	tags=26%, list=17%, signal=31%
REACTOME_N_GLYCAN_ANTENNAE_ELONGATION_IN_THE_MEDIAL_TRANS_GOLGI	REACTOME_N_GLYCAN_ANTENNAE_ELONGATION_IN_THE_MEDIAL_TRANS_GOLGI		24	-0.296624	-0.861694	0.679941	0.887565	1	1591	tags=21%, list=11%, signal=23%
REACTOME_EFFECTS_OF_PIP2_HYDROLYSIS	REACTOME_EFFECTS_OF_PIP2_HYDROLYSIS		24	-0.302787	-0.861366	0.682589	0.88687	1	3739	tags=38%, list=25%, signal=50%
BIOCARTA_CERAMIDE_PATHWAY	BIOCARTA_CERAMIDE_PATHWAY		21	-0.309365	-0.857868	0.672256	0.892876	1	6334	tags=48%, list=42%, signal=82%
PID_IL2_STAT5_PATHWAY	PID_IL2_STAT5_PATHWAY		28	-0.287663	-0.8572	0.6571	0.892928	1	3681	tags=36%, list=24%, signal=47%
REACTOME_DISEASES_OF_IMMUNE_SYSTEM	REACTOME_DISEASES_OF_IMMUNE_SYSTEM		23	-0.302092	-0.857164	0.669739	0.891642	1	2646	tags=30%, list=18%, signal=37%
REACTOME_TRANSCRIPTION_OF_E2F_TARGETS_UNDER_NEGATIVE_CONTROL_BY_DREAM_COMPLEX	REACTOME_TRANSCRIPTION_OF_E2F_TARGETS_UNDER_NEGATIVE_CONTROL_BY_DREAM_COMPLEX		19	-0.315631	-0.856928	0.69313	0.890754	1	4600	tags=53%, list=30%, signal=76%
REACTOME_SYNTHESIS_OF_SUBSTRATES_IN_N_GLYCAN_BIOSYTHESIS	REACTOME_SYNTHESIS_OF_SUBSTRATES_IN_N_GLYCAN_BIOSYTHESIS		60	-0.250989	-0.856244	0.707989	0.890796	1	5026	tags=38%, list=33%, signal=57%
REACTOME_MICROAUTOPHAGY	REACTOME_MICROAUTOPHAGY		26	-0.298737	-0.855064	0.692542	0.891862	1	7003	tags=54%, list=46%, signal=100%
REACTOME_RMTS_METHYLATE_HISTONE_ARGININES	REACTOME_RMTS_METHYLATE_HISTONE_ARGININES		29	-0.286414	-0.853921	0.665165	0.892854	1	5516	tags=55%, list=37%, signal=87%
BIOCARTA_TCR_PATHWAY	BIOCARTA_TCR_PATHWAY		41	-0.264275	-0.853473	0.709402	0.892461	1	2270	tags=22%, list=15%, signal=26%
REACTOME_KERATAN_SULFATE_KERATIN_METABOLISM	REACTOME_KERATAN_SULFATE_KERATIN_METABOLISM		31	-0.2811	-0.853036	0.706408	0.892053	1	1184	tags=16%, list=8%, signal=17%
REACTOME_CELLULAR_RESPONSES_TO_EXTERNAL_STIMULI	REACTOME_CELLULAR_RESPONSES_TO_EXTERNAL_STIMULI		429	-0.196986	-0.852223	0.892741	0.892357	1	5005	tags=33%, list=33%, signal=48%
REACTOME_METABOLISM_OF_AMINO_ACIDS_AND_DERIVATIVES	REACTOME_METABOLISM_OF_AMINO_ACIDS_AND_DERIVATIVES		326	-0.200141	-0.850769	0.868743	0.893961	1	5023	tags=34%, list=33%, signal=49%
REACTOME_DOWNSTREAM_SIGNAL_TRANSDUCTION	REACTOME_DOWNSTREAM_SIGNAL_TRANSDUCTION		29	-0.284747	-0.849213	0.688822	0.895813	1	1873	tags=17%, list=12%, signal=20%
PID_FOXM1_PATHWAY	PID_FOXM1_PATHWAY		39	-0.264377	-0.847848	0.727778	0.897319	1	5507	tags=54%, list=36%, signal=85%
REACTOME_RHO_GTPASES_ACTIVATE_PKNS	REACTOME_RHO_GTPASES_ACTIVATE_PKNS		32	-0.28007	-0.84753	0.712188	0.89659	1	981	tags=9%, list=6%, signal=10%
BIOCARTA_SPPA_PATHWAY	BIOCARTA_SPPA_PATHWAY		16	-0.327221	-0.843664	0.678899	0.903139	1	2839	tags=25%, list=19%, signal=31%
PID_TNF_PATHWAY	PID_TNF_PATHWAY		44	-0.259147	-0.843467	0.710983	0.902163	1	2689	tags=16%, list=18%, signal=19%
REACTOME_RNA_POLYMERASE_I_TRANSCRIPTION	REACTOME_RNA_POLYMERASE_I_TRANSCRIPTION		50	-0.252497	-0.84315	0.752504	0.901419	1	5902	tags=50%, list=39%, signal=82%
REACTOME_FGFR2_MUTANT_RECEPTOR_ACTIVATION	REACTOME_FGFR2_MUTANT_RECEPTOR_ACTIVATION		28	-0.284924	-0.842005	0.705795	0.902326	1	4350	tags=36%, list=29%, signal=50%
BIOCARTA_RELA_PATHWAY	BIOCARTA_RELA_PATHWAY		15	-0.320522	-0.840222	0.677116	0.904559	1	10	tags=7%, list=0%, signal=7%
REACTOME_RAB_GERANYLGERANYLATION	REACTOME_RAB_GERANYLGERANYLATION		60	-0.243723	-0.838063	0.739377	0.907514	1	1657	tags=15%, list=11%, signal=17%
REACTOME_TRANSPORT_OF_BILE_SALTS_AND_ORGANIC_ACIDS_METAL_IONS_AND_AMINE_COMPOUNDS	REACTOME_TRANSPORT_OF_BILE_SALTS_AND_ORGANIC_ACIDS_METAL_IONS_AND_AMINE_COMPOUNDS		70	-0.233876	-0.837776	0.749333	0.906705	1	2820	tags=21%, list=19%, signal=26%
REACTOME_CELL_JUNCTION_ORGANIZATION	REACTOME_CELL_JUNCTION_ORGANIZATION		81	-0.228413	-0.837089	0.787879	0.906712	1	2714	tags=20%, list=18%, signal=24%
REACTOME_CARGO_RECOGNITION_FOR_CLATHRIN_MEDIATED_ENDOCYTOSIS	REACTOME_CARGO_RECOGNITION_FOR_CLATHRIN_MEDIATED_ENDOCYTOSIS		94	-0.225767	-0.83678	0.774667	0.905984	1	3789	tags=29%, list=25%, signal=38%
REACTOME_MAPK6_MAPK4_SIGNALING	REACTOME_MAPK6_MAPK4_SIGNALING		84	-0.230669	-0.836407	0.767949	0.905423	1	5085	tags=42%, list=34%, signal=62%
REACTOME_MITOCHONDRIAL_BIOGENESIS	REACTOME_MITOCHONDRIAL_BIOGENESIS		85	-0.226774	-0.833812	0.790026	0.909179	1	5214	tags=34%, list=35%, signal=52%
KEGG_SELENOAMINO_ACID_METABOLISM	KEGG_SELENOAMINO_ACID_METABOLISM		24	-0.289571	-0.832904	0.719118	0.909544	1	1916	tags=25%, list=13%, signal=29%
REACTOME_RHO_GTPASE_CYCLE	REACTOME_RHO_GTPASE_CYCLE		132	-0.215663	-0.831094	0.822722	0.911815	1	1661	tags=11%, list=11%, signal=13%
REACTOME_SIGNALING_BY_NOTCH	REACTOME_SIGNALING_BY_NOTCH		169	-0.207913	-0.829819	0.825568	0.912924	1	5001	tags=35%, list=33%, signal=52%
BIOCARTA_G1_PATHWAY	BIOCARTA_G1_PATHWAY		27	-0.281815	-0.827881	0.739259	0.915429	1	4504	tags=44%, list=30%, signal=63%
REACTOME_REGULATION_OF_EXPRESSION_OF_SLITS_AND_ROBOS	REACTOME_REGULATION_OF_EXPRESSION_OF_SLITS_AND_ROBOS		151	-0.211978	-0.826689	0.839704	0.916329	1	6097	tags=41%, list=40%, signal=68%
PID_PDGFRB_PATHWAY	PID_PDGFRB_PATHWAY		128	-0.21449	-0.825092	0.826303	0.917988	1	3232	tags=20%, list=21%, signal=26%
REACTOME_COBALAMIN_CBL_VITAMIN_B12_TRANSPORT_AND_METABOLISM	REACTOME_COBALAMIN_CBL_VITAMIN_B12_TRANSPORT_AND_METABOLISM		15	-0.322028	-0.824357	0.713831	0.918012	1	1003	tags=13%, list=7%, signal=14%
REACTOME_TIE2_SIGNALING	REACTOME_TIE2_SIGNALING		18	-0.31031	-0.82239	0.725076	0.920347	1	1226	tags=22%, list=8%, signal=24%
REACTOME_CELL_CELL_COMMUNICATION	REACTOME_CELL_CELL_COMMUNICATION		113	-0.216842	-0.822345	0.82376	0.919093	1	2869	tags=21%, list=19%, signal=26%
PID_RXR_VDR_PATHWAY	PID_RXR_VDR_PATHWAY		26	-0.284985	-0.821299	0.754887	0.919823	1	1054	tags=12%, list=7%, signal=12%
BIOCARTA_ERK_PATHWAY	BIOCARTA_ERK_PATHWAY		26	-0.284026	-0.81637	0.764795	0.927511	1	1139	tags=12%, list=8%, signal=12%
REACTOME_SIGNALING_BY_FGFR	REACTOME_SIGNALING_BY_FGFR		76	-0.226846	-0.81595	0.793801	0.926951	1	1494	tags=13%, list=10%, signal=15%
REACTOME_SYNTHESIS_OF_BILE_ACIDS_AND_BILE_SALTS_VIA_7ALPHA_HYDROXYCHOLESTEROL	REACTOME_SYNTHESIS_OF_BILE_ACIDS_AND_BILE_SALTS_VIA_7ALPHA_HYDROXYCHOLESTEROL		22	-0.291121	-0.812997	0.747692	0.930978	1	1251	tags=18%, list=8%, signal=20%
REACTOME_ASSOCIATION_OF_TRIC_CCT_WITH_TARGET_PROTEINS_DURING_BIOSYNTHESIS	REACTOME_ASSOCIATION_OF_TRIC_CCT_WITH_TARGET_PROTEINS_DURING_BIOSYNTHESIS		39	-0.258038	-0.812168	0.745665	0.931169	1	3949	tags=31%, list=26%, signal=42%
KEGG_RENIN_ANGIOTENSIN_SYSTEM	KEGG_RENIN_ANGIOTENSIN_SYSTEM		16	-0.315585	-0.811719	0.725962	0.930643	1	3457	tags=31%, list=23%, signal=40%
REACTOME_TOLL_LIKE_RECEPTOR_9_TLR9_CASCADE	REACTOME_TOLL_LIKE_RECEPTOR_9_TLR9_CASCADE		90	-0.219683	-0.811278	0.801034	0.930127	1	2527	tags=16%, list=17%, signal=19%
BIOCARTA_TALL1_PATHWAY	BIOCARTA_TALL1_PATHWAY		15	-0.31354	-0.809972	0.745455	0.931217	1	5764	tags=53%, list=38%, signal=86%
BIOCARTA_NUCLEARRS_PATHWAY	BIOCARTA_NUCLEARRS_PATHWAY		32	-0.264354	-0.809224	0.779911	0.931209	1	2206	tags=22%, list=15%, signal=26%
REACTOME_AMYLOID_FIBER_FORMATION	REACTOME_AMYLOID_FIBER_FORMATION		43	-0.250411	-0.809	0.771261	0.930263	1	2991	tags=28%, list=20%, signal=35%
REACTOME_GOLGI_TO_ER_RETROGRADE_TRANSPORT	REACTOME_GOLGI_TO_ER_RETROGRADE_TRANSPORT		122	-0.209745	-0.807796	0.848485	0.931125	1	4460	tags=31%, list=30%, signal=44%
REACTOME_RA_BIOSYNTHESIS_PATHWAY	REACTOME_RA_BIOSYNTHESIS_PATHWAY		20	-0.29311	-0.806594	0.75	0.932028	1	2871	tags=30%, list=19%, signal=37%
KEGG_ALZHEIMERS_DISEASE	KEGG_ALZHEIMERS_DISEASE		140	-0.204292	-0.805267	0.88404	0.933053	1	4443	tags=28%, list=29%, signal=39%
BIOCARTA_MPR_PATHWAY	BIOCARTA_MPR_PATHWAY		19	-0.295061	-0.799956	0.735426	0.941114	1	2278	tags=26%, list=15%, signal=31%
REACTOME_TRANSCRIPTIONAL_REGULATION_BY_E2F6	REACTOME_TRANSCRIPTIONAL_REGULATION_BY_E2F6		32	-0.263901	-0.799862	0.784792	0.939927	1	6458	tags=63%, list=43%, signal=109%
REACTOME_EPIGENETIC_REGULATION_OF_GENE_EXPRESSION	REACTOME_EPIGENETIC_REGULATION_OF_GENE_EXPRESSION		87	-0.218908	-0.798464	0.841816	0.94102	1	5412	tags=41%, list=36%, signal=64%
REACTOME_HEDGEHOG_ON_STATE	REACTOME_HEDGEHOG_ON_STATE		84	-0.219041	-0.79164	0.861702	0.95132	1	5204	tags=37%, list=34%, signal=56%
REACTOME_SIGNALING_BY_RETINOIC_ACID	REACTOME_SIGNALING_BY_RETINOIC_ACID		40	-0.240481	-0.789856	0.792342	0.952965	1	2871	tags=23%, list=19%, signal=28%
REACTOME_INTRINSIC_PATHWAY_FOR_APOPTOSIS	REACTOME_INTRINSIC_PATHWAY_FOR_APOPTOSIS		47	-0.238774	-0.78951	0.82318	0.952211	1	4504	tags=38%, list=30%, signal=54%
REACTOME_PURINE_CATABOLISM	REACTOME_PURINE_CATABOLISM		18	-0.299432	-0.787996	0.768254	0.9534	1	2995	tags=33%, list=20%, signal=42%
REACTOME_EUKARYOTIC_TRANSLATION_INITIATION	REACTOME_EUKARYOTIC_TRANSLATION_INITIATION		102	-0.210442	-0.787627	0.889031	0.952667	1	7141	tags=47%, list=47%, signal=89%
REACTOME_ACTIVATION_OF_SMO	REACTOME_ACTIVATION_OF_SMO		18	-0.296409	-0.787059	0.766823	0.952255	1	2349	tags=22%, list=16%, signal=26%
REACTOME_TICAM1_RIP1_MEDIATED_IKK_COMPLEX_RECRUITMENT	REACTOME_TICAM1_RIP1_MEDIATED_IKK_COMPLEX_RECRUITMENT		17	-0.301614	-0.786955	0.7472	0.951088	1	848	tags=12%, list=6%, signal=12%
REACTOME_ADHERENS_JUNCTIONS_INTERACTIONS	REACTOME_ADHERENS_JUNCTIONS_INTERACTIONS		28	-0.263482	-0.786289	0.792738	0.950832	1	4319	tags=39%, list=29%, signal=55%
PID_MYC_PATHWAY	PID_MYC_PATHWAY		25	-0.273939	-0.782755	0.791159	0.95512	1	5246	tags=44%, list=35%, signal=67%
REACTOME_REGULATION_OF_RUNX1_EXPRESSION_AND_ACTIVITY	REACTOME_REGULATION_OF_RUNX1_EXPRESSION_AND_ACTIVITY		17	-0.29331	-0.782543	0.765354	0.954098	1	2354	tags=24%, list=16%, signal=28%
REACTOME_SIGNALLING_TO_ERKS	REACTOME_SIGNALLING_TO_ERKS		31	-0.252812	-0.780177	0.802377	0.956463	1	1139	tags=10%, list=8%, signal=10%
REACTOME_ANTIGEN_PROCESSING:_UBIQUITINATION_PROTEASOME_DEGRADATION	REACTOME_ANTIGEN_PROCESSING:_UBIQUITINATION_PROTEASOME_DEGRADATION		288	-0.183786	-0.778899	0.959276	0.957142	1	5028	tags=30%, list=33%, signal=44%
KEGG_PYRUVATE_METABOLISM	KEGG_PYRUVATE_METABOLISM		37	-0.248271	-0.776904	0.825598	0.958953	1	2981	tags=24%, list=20%, signal=30%
REACTOME_METABOLISM_OF_ANGIOTENSINOGEN_TO_ANGIOTENSINS	REACTOME_METABOLISM_OF_ANGIOTENSINOGEN_TO_ANGIOTENSINS		17	-0.290544	-0.776654	0.776935	0.958013	1	5352	tags=59%, list=35%, signal=91%
BIOCARTA_MTA3_PATHWAY	BIOCARTA_MTA3_PATHWAY		16	-0.300368	-0.775798	0.787167	0.957963	1	2424	tags=25%, list=16%, signal=30%
REACTOME_INTERLEUKIN_RECEPTOR_SHC_SIGNALING	REACTOME_INTERLEUKIN_RECEPTOR_SHC_SIGNALING		25	-0.269629	-0.77282	0.81203	0.96122	1	3681	tags=44%, list=24%, signal=58%
KEGG_NICOTINATE_AND_NICOTINAMIDE_METABOLISM	KEGG_NICOTINATE_AND_NICOTINAMIDE_METABOLISM		22	-0.268239	-0.76987	0.791925	0.964355	1	4947	tags=36%, list=33%, signal=54%
REACTOME_RAB_GEFS_EXCHANGE_GTP_FOR_GDP_ON_RABS	REACTOME_RAB_GEFS_EXCHANGE_GTP_FOR_GDP_ON_RABS		86	-0.210784	-0.767629	0.89404	0.966498	1	1657	tags=12%, list=11%, signal=13%
KEGG_GLUTATHIONE_METABOLISM	KEGG_GLUTATHIONE_METABOLISM		44	-0.238994	-0.766958	0.839181	0.966149	1	2662	tags=20%, list=18%, signal=25%
REACTOME_OLFACTORY_SIGNALING_PATHWAY	REACTOME_OLFACTORY_SIGNALING_PATHWAY		23	-0.27201	-0.76579	0.803053	0.966538	1	1448	tags=13%, list=10%, signal=14%
REACTOME_G_PROTEIN_BETA:GAMMA_SIGNALLING	REACTOME_G_PROTEIN_BETA:GAMMA_SIGNALLING		28	-0.258333	-0.76499	0.810478	0.966401	1	4339	tags=43%, list=29%, signal=60%
REACTOME_TRANSCRIPTIONAL_REGULATION_OF_WHITE_ADIPOCYTE_DIFFERENTIATION	REACTOME_TRANSCRIPTIONAL_REGULATION_OF_WHITE_ADIPOCYTE_DIFFERENTIATION		79	-0.210425	-0.764753	0.916103	0.965398	1	4667	tags=33%, list=31%, signal=47%
REACTOME_PHASE_II_CONJUGATION_OF_COMPOUNDS	REACTOME_PHASE_II_CONJUGATION_OF_COMPOUNDS		84	-0.2088	-0.764697	0.884564	0.964142	1	4020	tags=30%, list=27%, signal=40%
REACTOME_INHIBITION_OF_THE_PROTEOLYTIC_ACTIVITY_OF_APC_C_REQUIRED_FOR_THE_ONSET_OF_ANAPHASE_BY_MITOTIC_SPINDLE_CHECKPOINT_COMPONENTS	REACTOME_INHIBITION_OF_THE_PROTEOLYTIC_ACTIVITY_OF_APC_C_REQUIRED_FOR_THE_ONSET_OF_ANAPHASE_BY_MITOTIC_SPINDLE_CHECKPOINT_COMPONENTS		19	-0.28264	-0.763145	0.794753	0.965167	1	6845	tags=53%, list=45%, signal=96%
REACTOME_DNA_DAMAGE_RECOGNITION_IN_GG_NER	REACTOME_DNA_DAMAGE_RECOGNITION_IN_GG_NER		35	-0.245363	-0.762896	0.815407	0.964231	1	5027	tags=40%, list=33%, signal=60%
REACTOME_RAF_ACTIVATION	REACTOME_RAF_ACTIVATION		28	-0.256892	-0.760985	0.802731	0.965712	1	6611	tags=54%, list=44%, signal=95%
REACTOME_ORGANELLE_BIOGENESIS_AND_MAINTENANCE	REACTOME_ORGANELLE_BIOGENESIS_AND_MAINTENANCE		273	-0.182016	-0.759305	0.980747	0.96671	1	5214	tags=33%, list=35%, signal=49%
KEGG_PORPHYRIN_AND_CHLOROPHYLL_METABOLISM	KEGG_PORPHYRIN_AND_CHLOROPHYLL_METABOLISM		31	-0.249075	-0.753405	0.836826	0.973594	1	3791	tags=29%, list=25%, signal=39%
REACTOME_TRANSLOCATION_OF_SLC2A4_GLUT4_TO_THE_PLASMA_MEMBRANE	REACTOME_TRANSLOCATION_OF_SLC2A4_GLUT4_TO_THE_PLASMA_MEMBRANE		65	-0.217745	-0.75324	0.875691	0.972481	1	5210	tags=40%, list=34%, signal=61%
REACTOME_PLATELET_AGGREGATION_PLUG_FORMATION	REACTOME_PLATELET_AGGREGATION_PLUG_FORMATION		38	-0.238664	-0.751903	0.853026	0.972974	1	193	tags=5%, list=1%, signal=5%
REACTOME_CELL_DEATH_SIGNALLING_VIA_NRAGE_NRIF_AND_NADE	REACTOME_CELL_DEATH_SIGNALLING_VIA_NRAGE_NRIF_AND_NADE		70	-0.212348	-0.750856	0.895397	0.973072	1	854	tags=7%, list=6%, signal=8%
PID_NECTIN_PATHWAY	PID_NECTIN_PATHWAY		28	-0.25482	-0.750798	0.822289	0.971808	1	2510	tags=18%, list=17%, signal=21%
REACTOME_VEGFR2_MEDIATED_VASCULAR_PERMEABILITY	REACTOME_VEGFR2_MEDIATED_VASCULAR_PERMEABILITY		26	-0.253853	-0.74628	0.837997	0.976482	1	3459	tags=27%, list=23%, signal=35%
REACTOME_P75_NTR_RECEPTOR_MEDIATED_SIGNALLING	REACTOME_P75_NTR_RECEPTOR_MEDIATED_SIGNALLING		91	-0.203439	-0.744981	0.928382	0.976804	1	854	tags=7%, list=6%, signal=7%
BIOCARTA_FAS_PATHWAY	BIOCARTA_FAS_PATHWAY		28	-0.250695	-0.744543	0.854599	0.97602	1	2431	tags=21%, list=16%, signal=25%
REACTOME_NONSENSE_MEDIATED_DECAY_NMD	REACTOME_NONSENSE_MEDIATED_DECAY_NMD		98	-0.197053	-0.7435	0.928297	0.976066	1	7147	tags=46%, list=47%, signal=87%
KEGG_LYSINE_DEGRADATION	KEGG_LYSINE_DEGRADATION		42	-0.228682	-0.739946	0.882768	0.979193	1	4620	tags=33%, list=31%, signal=48%
REACTOME_CREB1_PHOSPHORYLATION_THROUGH_NMDA_RECEPTOR_MEDIATED_ACTIVATION_OF_RAS_SIGNALING	REACTOME_CREB1_PHOSPHORYLATION_THROUGH_NMDA_RECEPTOR_MEDIATED_ACTIVATION_OF_RAS_SIGNALING		26	-0.253627	-0.739864	0.838461	0.977987	1	1139	tags=8%, list=8%, signal=8%
BIOCARTA_HIF_PATHWAY	BIOCARTA_HIF_PATHWAY		15	-0.290284	-0.739521	0.830816	0.977073	1	1339	tags=13%, list=9%, signal=15%
REACTOME_SIGNALING_BY_MODERATE_KINASE_ACTIVITY_BRAF_MUTANTS	REACTOME_SIGNALING_BY_MODERATE_KINASE_ACTIVITY_BRAF_MUTANTS		44	-0.225007	-0.737561	0.865906	0.978196	1	3476	tags=27%, list=23%, signal=35%
REACTOME_CD209_DC_SIGN_SIGNALING	REACTOME_CD209_DC_SIGN_SIGNALING		19	-0.271655	-0.73698	0.825564	0.977616	1	1139	tags=16%, list=8%, signal=17%
PID_IL2_1PATHWAY	PID_IL2_1PATHWAY		54	-0.219034	-0.736882	0.879834	0.976403	1	3681	tags=24%, list=24%, signal=32%
PID_ECADHERIN_NASCENT_AJ_PATHWAY	PID_ECADHERIN_NASCENT_AJ_PATHWAY		38	-0.234441	-0.73649	0.871302	0.975574	1	1171	tags=8%, list=8%, signal=9%
REACTOME_NOD1_2_SIGNALING_PATHWAY	REACTOME_NOD1_2_SIGNALING_PATHWAY		32	-0.238517	-0.733702	0.860987	0.977619	1	2527	tags=19%, list=17%, signal=22%
REACTOME_G1_PHASE	REACTOME_G1_PHASE		40	-0.224609	-0.733519	0.891933	0.9765	1	4797	tags=40%, list=32%, signal=58%
REACTOME_TRANSCRIPTION_OF_E2F_TARGETS_UNDER_NEGATIVE_CONTROL_BY_P107_RBL1_AND_P130_RBL2_IN_COMPLEX_WITH_HDAC1	REACTOME_TRANSCRIPTION_OF_E2F_TARGETS_UNDER_NEGATIVE_CONTROL_BY_P107_RBL1_AND_P130_RBL2_IN_COMPLEX_WITH_HDAC1		16	-0.279722	-0.730165	0.841017	0.979239	1	4600	tags=56%, list=30%, signal=81%
BIOCARTA_CCR3_PATHWAY	BIOCARTA_CCR3_PATHWAY		18	-0.273703	-0.730136	0.84375	0.977964	1	1139	tags=11%, list=8%, signal=12%
KEGG_TASTE_TRANSDUCTION	KEGG_TASTE_TRANSDUCTION		27	-0.24795	-0.729159	0.855183	0.977864	1	1662	tags=15%, list=11%, signal=17%
BIOCARTA_VEGF_PATHWAY	BIOCARTA_VEGF_PATHWAY		26	-0.249841	-0.728646	0.863299	0.97715	1	1768	tags=19%, list=12%, signal=22%
REACTOME_NONSENSE_MEDIATED_DECAY_NMD_INDEPENDENT_OF_THE_EXON_JUNCTION_COMPLEX_EJC	REACTOME_NONSENSE_MEDIATED_DECAY_NMD_INDEPENDENT_OF_THE_EXON_JUNCTION_COMPLEX_EJC		78	-0.203374	-0.726461	0.925729	0.978477	1	7141	tags=45%, list=47%, signal=85%
REACTOME_METABOLISM_OF_CARBOHYDRATES	REACTOME_METABOLISM_OF_CARBOHYDRATES		264	-0.173723	-0.726222	0.983759	0.977438	1	4302	tags=27%, list=28%, signal=36%
REACTOME_DOWNREGULATION_OF_TGF_BETA_RECEPTOR_SIGNALING	REACTOME_DOWNREGULATION_OF_TGF_BETA_RECEPTOR_SIGNALING		24	-0.253027	-0.722001	0.858025	0.980865	1	4285	tags=29%, list=28%, signal=41%
REACTOME_SUMOYLATION	REACTOME_SUMOYLATION		165	-0.180607	-0.720701	0.970443	0.981	1	3058	tags=19%, list=20%, signal=24%
REACTOME_DNA_DOUBLE_STRAND_BREAK_RESPONSE	REACTOME_DNA_DOUBLE_STRAND_BREAK_RESPONSE		41	-0.223068	-0.720352	0.894203	0.980099	1	2801	tags=20%, list=19%, signal=24%
BIOCARTA_GLEEVEC_PATHWAY	BIOCARTA_GLEEVEC_PATHWAY		23	-0.251616	-0.718582	0.877301	0.980769	1	3172	tags=22%, list=21%, signal=27%
REACTOME_AQUAPORIN_MEDIATED_TRANSPORT	REACTOME_AQUAPORIN_MEDIATED_TRANSPORT		42	-0.225161	-0.718491	0.896067	0.979582	1	4401	tags=38%, list=29%, signal=54%
BIOCARTA_CASPASE_PATHWAY	BIOCARTA_CASPASE_PATHWAY		20	-0.261649	-0.717425	0.867314	0.979429	1	5476	tags=45%, list=36%, signal=70%
PID_HDAC_CLASSI_PATHWAY	PID_HDAC_CLASSI_PATHWAY		62	-0.207663	-0.717416	0.917867	0.97815	1	1489	tags=8%, list=10%, signal=9%
REACTOME_SIALIC_ACID_METABOLISM	REACTOME_SIALIC_ACID_METABOLISM		30	-0.236958	-0.71527	0.883823	0.979153	1	4632	tags=40%, list=31%, signal=58%
REACTOME_SIGNALING_BY_CYTOSOLIC_FGFR1_FUSION_MUTANTS	REACTOME_SIGNALING_BY_CYTOSOLIC_FGFR1_FUSION_MUTANTS		16	-0.272541	-0.714595	0.859133	0.978599	1	53	tags=6%, list=0%, signal=6%
REACTOME_TP53_REGULATES_TRANSCRIPTION_OF_GENES_INVOLVED_IN_G2_CELL_CYCLE_ARREST	REACTOME_TP53_REGULATES_TRANSCRIPTION_OF_GENES_INVOLVED_IN_G2_CELL_CYCLE_ARREST		18	-0.26669	-0.71409	0.8496	0.977818	1	3564	tags=44%, list=24%, signal=58%
KEGG_GALACTOSE_METABOLISM	KEGG_GALACTOSE_METABOLISM		23	-0.250118	-0.709456	0.871632	0.981332	1	4110	tags=30%, list=27%, signal=42%
REACTOME_INTRA_GOLGI_AND_RETROGRADE_GOLGI_TO_ER_TRAFFIC	REACTOME_INTRA_GOLGI_AND_RETROGRADE_GOLGI_TO_ER_TRAFFIC		186	-0.174025	-0.707702	0.99409	0.981868	1	4863	tags=31%, list=32%, signal=45%
REACTOME_RAF_INDEPENDENT_MAPK1_3_ACTIVATION	REACTOME_RAF_INDEPENDENT_MAPK1_3_ACTIVATION		23	-0.24947	-0.706776	0.880184	0.981527	1	4073	tags=30%, list=27%, signal=42%
REACTOME_TOLL_LIKE_RECEPTOR_TLR1:TLR2_CASCADE	REACTOME_TOLL_LIKE_RECEPTOR_TLR1:TLR2_CASCADE		90	-0.192311	-0.706425	0.956186	0.980564	1	2646	tags=18%, list=18%, signal=21%
REACTOME_GABA_SYNTHESIS_RELEASE_REUPTAKE_AND_DEGRADATION	REACTOME_GABA_SYNTHESIS_RELEASE_REUPTAKE_AND_DEGRADATION		16	-0.269226	-0.704242	0.865237	0.981437	1	3312	tags=31%, list=22%, signal=40%
PID_TAP63_PATHWAY	PID_TAP63_PATHWAY		48	-0.215532	-0.703762	0.92582	0.980623	1	4093	tags=29%, list=27%, signal=40%
REACTOME_CITRIC_ACID_CYCLE_TCA_CYCLE	REACTOME_CITRIC_ACID_CYCLE_TCA_CYCLE		21	-0.258895	-0.703693	0.879444	0.97942	1	6934	tags=57%, list=46%, signal=105%
REACTOME_NEGATIVE_REGULATION_OF_MAPK_PATHWAY	REACTOME_NEGATIVE_REGULATION_OF_MAPK_PATHWAY		37	-0.223042	-0.699691	0.904348	0.982003	1	2021	tags=14%, list=13%, signal=16%
KEGG_PRIMARY_BILE_ACID_BIOSYNTHESIS	KEGG_PRIMARY_BILE_ACID_BIOSYNTHESIS		16	-0.271229	-0.699187	0.875193	0.981167	1	1251	tags=13%, list=8%, signal=14%
REACTOME_FRS_MEDIATED_FGFR3_SIGNALING	REACTOME_FRS_MEDIATED_FGFR3_SIGNALING		17	-0.263903	-0.699075	0.863492	0.979987	1	3480	tags=29%, list=23%, signal=38%
PID_DNA_PK_PATHWAY	PID_DNA_PK_PATHWAY		16	-0.267817	-0.69826	0.861154	0.979484	1	5025	tags=50%, list=33%, signal=75%
REACTOME_TRANSFERRIN_ENDOCYTOSIS_AND_RECYCLING	REACTOME_TRANSFERRIN_ENDOCYTOSIS_AND_RECYCLING		27	-0.237639	-0.694056	0.878315	0.981932	1	928	tags=11%, list=6%, signal=12%
PID_RAC1_PATHWAY	PID_RAC1_PATHWAY		54	-0.206266	-0.693245	0.954155	0.98135	1	3524	tags=19%, list=23%, signal=24%
BIOCARTA_GH_PATHWAY	BIOCARTA_GH_PATHWAY		26	-0.236521	-0.691847	0.908955	0.9813	1	3588	tags=35%, list=24%, signal=45%
PID_ILK_PATHWAY	PID_ILK_PATHWAY		44	-0.209891	-0.690871	0.930984	0.980897	1	4339	tags=32%, list=29%, signal=45%
REACTOME_CILIUM_ASSEMBLY	REACTOME_CILIUM_ASSEMBLY		188	-0.170617	-0.688472	0.992611	0.981689	1	3584	tags=21%, list=24%, signal=27%
PID_PI3K_PLC_TRK_PATHWAY	PID_PI3K_PLC_TRK_PATHWAY		35	-0.220107	-0.687812	0.906061	0.981022	1	2653	tags=17%, list=18%, signal=21%
BIOCARTA_ATM_PATHWAY	BIOCARTA_ATM_PATHWAY		20	-0.24459	-0.685839	0.898617	0.981427	1	2240	tags=15%, list=15%, signal=18%
REACTOME_METAL_ION_SLC_TRANSPORTERS	REACTOME_METAL_ION_SLC_TRANSPORTERS		25	-0.231231	-0.67545	0.906396	0.988319	1	3821	tags=28%, list=25%, signal=37%
REACTOME_POSITIVE_EPIGENETIC_REGULATION_OF_RRNA_EXPRESSION	REACTOME_POSITIVE_EPIGENETIC_REGULATION_OF_RRNA_EXPRESSION		45	-0.206357	-0.670936	0.953824	0.990387	1	5412	tags=42%, list=36%, signal=66%
REACTOME_TRANSCRIPTIONAL_REGULATION_BY_RUNX3	REACTOME_TRANSCRIPTIONAL_REGULATION_BY_RUNX3		91	-0.181443	-0.670824	0.979618	0.989206	1	5204	tags=35%, list=34%, signal=53%
REACTOME_SHC_MEDIATED_CASCADE:FGFR3	REACTOME_SHC_MEDIATED_CASCADE:FGFR3		15	-0.260594	-0.669926	0.896226	0.988669	1	3172	tags=27%, list=21%, signal=34%
KEGG_VIBRIO_CHOLERAE_INFECTION	KEGG_VIBRIO_CHOLERAE_INFECTION		49	-0.199665	-0.666918	0.962099	0.989569	1	4698	tags=35%, list=31%, signal=50%
BIOCARTA_CHREBP_PATHWAY	BIOCARTA_CHREBP_PATHWAY		18	-0.246715	-0.662443	0.906728	0.991466	1	2726	tags=22%, list=18%, signal=27%
REACTOME_FRS_MEDIATED_FGFR4_SIGNALING	REACTOME_FRS_MEDIATED_FGFR4_SIGNALING		17	-0.249203	-0.658057	0.916019	0.993115	1	3480	tags=29%, list=23%, signal=38%
KEGG_PROPANOATE_METABOLISM	KEGG_PROPANOATE_METABOLISM		30	-0.215246	-0.656989	0.948012	0.992577	1	2842	tags=20%, list=19%, signal=25%
KEGG_ALDOSTERONE_REGULATED_SODIUM_REABSORPTION	KEGG_ALDOSTERONE_REGULATED_SODIUM_REABSORPTION		37	-0.207632	-0.654684	0.948454	0.992857	1	3406	tags=27%, list=23%, signal=35%
BIOCARTA_TEL_PATHWAY	BIOCARTA_TEL_PATHWAY		17	-0.252362	-0.653763	0.92	0.992169	1	2251	tags=24%, list=15%, signal=28%
REACTOME_COPII_MEDIATED_VESICLE_TRANSPORT	REACTOME_COPII_MEDIATED_VESICLE_TRANSPORT		68	-0.185407	-0.653195	0.983806	0.991283	1	4378	tags=24%, list=29%, signal=33%
REACTOME_CLATHRIN_MEDIATED_ENDOCYTOSIS	REACTOME_CLATHRIN_MEDIATED_ENDOCYTOSIS		131	-0.166827	-0.649698	0.994988	0.992145	1	3991	tags=25%, list=26%, signal=34%
PID_TRKR_PATHWAY	PID_TRKR_PATHWAY		59	-0.189151	-0.646652	0.965368	0.992721	1	2510	tags=15%, list=17%, signal=18%
REACTOME_APC_C:CDC20_MEDIATED_DEGRADATION_OF_CYCLIN_B	REACTOME_APC_C:CDC20_MEDIATED_DEGRADATION_OF_CYCLIN_B		20	-0.23326	-0.645767	0.939722	0.992006	1	5108	tags=30%, list=34%, signal=45%
REACTOME_NOREPINEPHRINE_NEUROTRANSMITTER_RELEASE_CYCLE	REACTOME_NOREPINEPHRINE_NEUROTRANSMITTER_RELEASE_CYCLE		15	-0.253852	-0.642914	0.92638	0.992393	1	766	tags=13%, list=5%, signal=14%
KEGG_OTHER_GLYCAN_DEGRADATION	KEGG_OTHER_GLYCAN_DEGRADATION		15	-0.249655	-0.630729	0.916667	0.997586	1	6072	tags=53%, list=40%, signal=89%
REACTOME_SIGNALING_BY_FGFR2_IN_DISEASE	REACTOME_SIGNALING_BY_FGFR2_IN_DISEASE		38	-0.19882	-0.628997	0.964861	0.997221	1	2386	tags=18%, list=16%, signal=22%
REACTOME_TRANSPORT_TO_THE_GOLGI_AND_SUBSEQUENT_MODIFICATION	REACTOME_TRANSPORT_TO_THE_GOLGI_AND_SUBSEQUENT_MODIFICATION		173	-0.157253	-0.628188	0.998765	0.996386	1	4460	tags=26%, list=30%, signal=36%
REACTOME_RAB_REGULATION_OF_TRAFFICKING	REACTOME_RAB_REGULATION_OF_TRAFFICKING		117	-0.163511	-0.626484	0.996241	0.995919	1	1706	tags=10%, list=11%, signal=11%
REACTOME_DEFECTS_IN_VITAMIN_AND_COFACTOR_METABOLISM	REACTOME_DEFECTS_IN_VITAMIN_AND_COFACTOR_METABOLISM		21	-0.225464	-0.62397	0.953313	0.995811	1	1003	tags=10%, list=7%, signal=10%
REACTOME_APC_CDC20_MEDIATED_DEGRADATION_OF_NEK2A	REACTOME_APC_CDC20_MEDIATED_DEGRADATION_OF_NEK2A		22	-0.22279	-0.620946	0.944776	0.995957	1	6845	tags=45%, list=45%, signal=83%
REACTOME_SIGNALING_BY_FGFR2	REACTOME_SIGNALING_BY_FGFR2		64	-0.172577	-0.607568	0.991747	1	1	3773	tags=23%, list=25%, signal=31%
REACTOME_GLUCAGON_SIGNALING_IN_METABOLIC_REGULATION	REACTOME_GLUCAGON_SIGNALING_IN_METABOLIC_REGULATION		29	-0.202735	-0.604185	0.971599	1	1	4401	tags=38%, list=29%, signal=53%
REACTOME_ENDOSOMAL_SORTING_COMPLEX_REQUIRED_FOR_TRANSPORT_ESCRT	REACTOME_ENDOSOMAL_SORTING_COMPLEX_REQUIRED_FOR_TRANSPORT_ESCRT		28	-0.203395	-0.603755	0.965909	0.999221	1	12041	tags=100%, list=80%, signal=492%
PID_RHOA_REG_PATHWAY	PID_RHOA_REG_PATHWAY		44	-0.185433	-0.601147	0.974138	0.998901	1	3671	tags=20%, list=24%, signal=27%
REACTOME_NEGATIVE_REGULATION_OF_NMDA_RECEPTOR_MEDIATED_NEURONAL_TRANSMISSION	REACTOME_NEGATIVE_REGULATION_OF_NMDA_RECEPTOR_MEDIATED_NEURONAL_TRANSMISSION		19	-0.219966	-0.597779	0.966412	0.998856	1	4541	tags=26%, list=30%, signal=38%
REACTOME_TGF_BETA_RECEPTOR_SIGNALING_ACTIVATES_SMADS	REACTOME_TGF_BETA_RECEPTOR_SIGNALING_ACTIVATES_SMADS		30	-0.19317	-0.58969	0.977645	1	1	5140	tags=33%, list=34%, signal=50%
REACTOME_ER_TO_GOLGI_ANTEROGRADE_TRANSPORT	REACTOME_ER_TO_GOLGI_ANTEROGRADE_TRANSPORT		144	-0.151318	-0.589172	1	0.999232	1	4460	tags=25%, list=30%, signal=35%
KEGG_SNARE_INTERACTIONS_IN_VESICULAR_TRANSPORT	KEGG_SNARE_INTERACTIONS_IN_VESICULAR_TRANSPORT		35	-0.189953	-0.588395	0.972504	0.998229	1	5129	tags=40%, list=34%, signal=60%
REACTOME_SIGNALING_BY_ROBO_RECEPTORS	REACTOME_SIGNALING_BY_ROBO_RECEPTORS		193	-0.144056	-0.58696	1	0.997466	1	6097	tags=38%, list=40%, signal=63%
KEGG_RIBOSOME	KEGG_RIBOSOME		71	-0.164605	-0.575844	0.998654	0.999356	1	12633	tags=100%, list=84%, signal=608%
REACTOME_TRANSCRIPTIONAL_ACTIVATION_OF_MITOCHONDRIAL_BIOGENESIS	REACTOME_TRANSCRIPTIONAL_ACTIVATION_OF_MITOCHONDRIAL_BIOGENESIS		50	-0.171892	-0.57373	0.99045	0.998645	1	1149	tags=8%, list=8%, signal=9%
KEGG_UBIQUITIN_MEDIATED_PROTEOLYSIS	KEGG_UBIQUITIN_MEDIATED_PROTEOLYSIS		130	-0.142646	-0.555523	1	1	1	4674	tags=25%, list=31%, signal=35%
REACTOME_REGULATION_OF_GENE_EXPRESSION_IN_BETA_CELLS	REACTOME_REGULATION_OF_GENE_EXPRESSION_IN_BETA_CELLS		16	-0.210659	-0.543279	0.976852	1	1	3456	tags=25%, list=23%, signal=32%
REACTOME_SELENOAMINO_ACID_METABOLISM	REACTOME_SELENOAMINO_ACID_METABOLISM		91	-0.147141	-0.538765	0.99867	1	1	7141	tags=43%, list=47%, signal=81%
REACTOME_DARPP_32_EVENTS	REACTOME_DARPP_32_EVENTS		20	-0.198966	-0.538501	0.978691	1	1	4797	tags=40%, list=32%, signal=59%
REACTOME_REGULATION_OF_TP53_EXPRESSION_AND_DEGRADATION	REACTOME_REGULATION_OF_TP53_EXPRESSION_AND_DEGRADATION		33	-0.17195	-0.533657	0.987988	1	1	4864	tags=30%, list=32%, signal=45%
REACTOME_TP53_REGULATES_TRANSCRIPTION_OF_ADDITIONAL_CELL_CYCLE_GENES_WHOSE_EXACT_ROLE_IN_THE_P53_PATHWAY_REMAIN_UNCERTAIN	REACTOME_TP53_REGULATES_TRANSCRIPTION_OF_ADDITIONAL_CELL_CYCLE_GENES_WHOSE_EXACT_ROLE_IN_THE_P53_PATHWAY_REMAIN_UNCERTAIN		20	-0.193278	-0.533245	0.988976	0.999157	1	1648	tags=10%, list=11%, signal=11%
REACTOME_GLYCOSPHINGOLIPID_METABOLISM	REACTOME_GLYCOSPHINGOLIPID_METABOLISM		38	-0.164041	-0.526717	0.992604	0.998844	1	4644	tags=32%, list=31%, signal=45%
BIOCARTA_P53HYPOXIA_PATHWAY	BIOCARTA_P53HYPOXIA_PATHWAY		21	-0.185296	-0.512034	0.98928	0.99933	1	4802	tags=33%, list=32%, signal=49%
REACTOME_SENESCENCE_ASSOCIATED_SECRETORY_PHENOTYPE_SASP	REACTOME_SENESCENCE_ASSOCIATED_SECRETORY_PHENOTYPE_SASP		45	-0.139136	-0.462178	1	1	1	4674	tags=24%, list=31%, signal=35%
KEGG_GLYCOSAMINOGLYCAN_DEGRADATION	KEGG_GLYCOSAMINOGLYCAN_DEGRADATION		19	-0.168972	-0.447107	0.992413	1	1	5736	tags=37%, list=38%, signal=59%
REACTOME_REGULATION_OF_TP53_ACTIVITY_THROUGH_ACETYLATION	REACTOME_REGULATION_OF_TP53_ACTIVITY_THROUGH_ACETYLATION		30	-0.136415	-0.407732	1	1	1	6322	tags=43%, list=42%, signal=74%
REACTOME_RETROGRADE_TRANSPORT_AT_THE_TRANS_GOLGI_NETWORK	REACTOME_RETROGRADE_TRANSPORT_AT_THE_TRANS_GOLGI_NETWORK		46	-0.118976	-0.393179	1	0.999725	1	6367	tags=35%, list=42%, signal=60%
